# Supplementary material for: The cardiolipin-binding peptide elamipretide mitigates fragmentation of cristae networks following cardiac ischemia reperfusion in rats
Source: Commun Biol. 2020 Jul 17;3:389. doi: 10.1038/s42003-020-1101-3 (PMC7368046; doi:10.1038/s42003-020-1101-3)
Supplement: Supplementary file 3 — Supplementary Data 1 [file 42003_2020_1101_MOESM3_ESM.xlsx]

## Sheet: 1A - Myocard Consump
	Intact Hearts
	Control	End of Reperfusion: Untreated	End of Reperfusion: Bendavia
	22.62	10.99	17.58
	25.4	7.771	20.8
	26.84	20.95	11.16
		7.783	23.46

## Sheet: 1A - Respiration
	Permeabilized Fibers
	Complex I State 4/dry weight-Control no Langendorff
	Control	End of Reperfusion: Untreated	End of Reperfusion: Bendavia
	158.18	38.05	110.72
	179.47	15.82	105.15
	168.25	102.18	38.05
	314.79	34.35	97.68
	261.51	51	159.99
	210.16	43.28	82.85
	202.94	24.4	69.67
	171.13	27.52	135.68
	Complex I State 3 - dependent
	Control	End of Reperfusion: Untreated	End of Reperfusion: Bendavia
	1091.95	102.46	433.95
	856.97	96.74	584.96
	1204.73	397.32	429.29
	1289.68	138.68	514.95
	1035.69	151.34	287.8
	774.58	119.56	379.94
	1107.37	107.74	425.12
	1379.27	124.4	169.99
	Complex II State 3 - dependent
	Control	End of Reperfusion: Untreated	End of Reperfusion: Bendavia
	598.14	162.94	258.41
	914.22	139.15	323.72
	717.83	223.39	148.75
	931.25	204.68	313.07
	732.08	134.14	283.29
	665.4	158.99	198.35
	726.49	149.522	427.43
	737.45		722.5
	Complex IV State 3 - dependent
	Control	End of Reperfusion: Untreated	End of Reperfusion: Bendavia
	1520.78	1043.69	551.54
	2262.61	1350.11	737.95
	2463.89	792.59	496.47
	3613.87	356.2	766.4
	2113.57	318.61	1018.19
	1526.28	338.76	645.39
	1740.77	440.44	1451.22
	1236.05	456.267

## Sheet: 1B
		H2O2 production	pmol/(s*mg)				H2O2/O
Control			N	AR	AR effect		N	AR	AR effect
		0	0.0952	0.1477	1.55147		0.134195	0.278627	2.07629
		0	0.1886	0.25	1.32556		0.791807	1.13507	1.43352
		0	0.111	0.1407	1.26757		0.233842	0.334363	1.42987
		0	0.095	0.0992	1.04421		0.32056	0.385507	1.20261
		0	0.109	0.1472	1.35046		0.26492	0.398515	1.50429
		0	0.1014	0.1262	1.24458		0.230121	0.373284	1.62212
		0	0.066	0.1007	1.52576		0.126641	0.264164	2.08592
		0	0.0957	0.1643	1.71682		0.210064	0.425051	2.02344
		0	0.032	0.0689	2.15312		0.0417187	0.111859	2.68126
		0	0.0492	0.072	1.46341		0.101914	0.17409	1.7082
		0	0.0566	0.0841	1.48587		0.0934105	0.160914	1.72265
		0	0.0489	0.0809	1.6544		0.0809165	0.167872	2.07464
		0	0.0227	0.0256	1.12775		0.0689435	0.0804586	1.16702
		0	0.0203	0.0433	2.133		0.0388164	0.10193	2.62596
		0	0.0368	0.0688	1.86957		0.0414078	0.111027	2.68132
		0	0.0709	0.1245	1.75599		0.126422	0.270332	2.13833
		0	0.079	0.159	2.01266		0.109556	0.296366	2.70515
		0	0.0586	0.0922	1.57338		0.0901021	0.167784	1.86216
		0	0.0518	0.0967	1.8668		0.114706	0.260848	2.27406
		0	0.0679	0.1165	1.71576		0.139262	0.308298	2.2138
		0	0.1698	0.2816	1.65842		0.186743	0.441545	2.36446
		0	0.0727	0.1024	1.40853		0.126687	0.205285	1.62042
		0	0.0455	0.0709	1.55824		0.0882073	0.151924	1.72235
		0	0.0866	0.1223	1.41224		0.13169	0.222672	1.69087
		0	0.0417	0.0778	1.86571		0.0699197	0.153558	2.1962
		0	0.0438	0.0993	2.26712		0.0658296	0.18916	2.87349
		0	0.0598	0.1166	1.94983		0.0899888	0.228518	2.5394
		0	0.0322	0.0928	2.88199		0.0513075	0.176839	3.44665
		0	0.1036	0.1655	1.59749		0.148085	0.30284	2.04504
		0	0.0554	0.1158	2.09025		0.10194	0.289547	2.84036
		0	0.0798	0.1324	1.65915		0.100305	0.23798	2.37256
		0	0.0444	0.0706	1.59009		0.0864456	0.159769	1.8482
		0	0.0395	0.0801	2.02785		0.0518834	0.149928	2.88972
		0	0.049	0.0913	1.86327		0.0930062	0.226761	2.43813
		0	0.0534	0.1179	2.20787		0.0905998	0.251661	2.77772
		0	0.043	0.0743	1.72791		0.0970867	0.210308	2.16619
		0	0.0604	0.0842	1.39404		0.120529	0.21799	1.8086
		0	0.0994	0.2131	2.14386		0.334832	0.844032	2.52077
		0	0.0952	0.1836	1.92857		0.219209	0.464698	2.11988
		0	0.0288	0.048	1.66667		0.0746802	0.143492	1.92142
		0	0.0683	0.107	1.56662		0.103573	0.171274	1.65365
		0	0.0586	0.1198	2.04437		0.113034	0.278501	2.46387
		0	0.0677	0.1012	1.49483		0.148138	0.269617	1.82004
		0	0.0543	0.1138	2.09576		0.0994774	0.247973	2.49276
		0	0.0522	0.0966	1.85057		0.101239	0.211358	2.08772
		0	0.0365	0.0921	2.52329		0.0828861	0.237656	2.86726
		0	0.0279	0.0633	2.26882		0.0438798	0.125186	2.85293
		0	0.0335	0.0713	2.12836		0.0641944	0.137937	2.14874
		0	0.0747	0.1056	1.41365		0.131733	0.207042	1.57168
		0	0.0365	0.0837	2.29315		0.0514925	0.163287	3.17108
		0	0.0248	0.039	1.57258		0.0763078	0.136595	1.79005
		0	0.0393	0.0657	1.67176		0.0698457	0.140471	2.01117
		0	0.0913	0.1399	1.53231		0.143572	0.291966	2.03359
		0	0.0343	0.055	1.6035		0.0526491	0.122475	2.32626
		0	0.0498	0.1105	2.21888		0.0917928	0.250588	2.72993
		0	0.0539	0.0758	1.40631		0.13072	0.203805	1.5591
		0	0.0221	0.0502	2.27149		0.0477539	0.122992	2.57555
		0	0.0265	0.0554	2.09057		0.047098	0.131102	2.7836
		0	0.0795	0.1348	1.6956		0.131886	0.247674	1.87794
		0	0.0759	0.1264	1.66535		0.152308	0.273433	1.79526
		0	0.0461	0.096	2.08243		0.100022	0.211721	2.11674
		0	0.0214	0.0535	2.5		0.0567167	0.171019	3.01533
		0	0.0636	0.0943	1.4827		0.109575	0.200446	1.8293
		0	0.0942	0.1664	1.76645		0.103188	0.247936	2.40276
		0	0.066	0.1125	1.70455		0.0881141	0.206388	2.34228
		0	0.0285	0.0497	1.74386		0.0556043	0.125603	2.25887
		0	0.0728	0.1072	1.47253		0.0898204	0.202662	2.25631
		0	0.1019	0.1486	1.45829		0.134431	0.272127	2.02429
		0	0.0424	0.0856	2.01887		0.0828136	0.186717	2.25467
		0	0.0727	0.1113	1.53095		0.108049	0.201789	1.86758
		0	0.0336	0.081	2.41071		0.0586746	0.182483	3.11008
		0	0.0745	0.1186	1.59195		0.1375	0.22392	1.6285
		0	0.0621	0.0988	1.59098		0.114614	0.188575	1.6453
		0	0.0405	0.0931	2.29877		0.0933905	0.233718	2.50258
			0.0620068	0.105036	1.78105		0.12033	0.241904	2.17975
			0.00362737	0.00518958	0.041708		0.0114821	0.0175693	0.0568409
			74	74	74		74	74	74
				3.40016e-29				2.35235e-24
Elam.			N	AR	AR effect		N	AR	AR effect
		0	0.1091	0.1368	1.2539		0.401221	0.321736	0.801893
		0	0.335	0.2618	0.781493		1.06294	0.523812	0.492798
		0	0.1597	0.118	0.738885		0.297151	0.284014	0.95579
		0	0.1349	0.074	0.548554		0.420253	0.228325	0.543303
		0	0.1345	0.1679	1.24833		0.238469	0.37313	1.56469
		0	0.1049	0.0867	0.826501		0.207645	0.241059	1.16092
		0	0.034	0.0432	1.27059		0.0505571	0.0770991	1.52499
		0	0.0942	0.1184	1.2569		0.167463	0.285604	1.70547
		0	0.051	0.0667	1.30784		0.095098	0.145948	1.53471
		0	0.0683	0.0627	0.918009		0.131005	0.143982	1.09906
		0	0.077	0.0936	1.21558		0.0978577	0.146412	1.49617
		0	0.0896	0.1166	1.30134		0.119385	0.151037	1.26513
		0	0.0414	0.0439	1.06039		0.0870567	0.0974316	1.11917
		0	0.0984	0.102	1.03659		0.218956	0.240353	1.09773
		0	0.0413	0.0518	1.25424		0.0658058	0.0951463	1.44586
		0	0.0776	0.0848	1.09278		0.139072	0.188509	1.35547
		0	0.053	0.0749	1.41321		0.099374	0.163044	1.64071
		0	0.0597	0.0744	1.24623		0.117262	0.171745	1.46463
		0	0.0817	0.106	1.29743		0.164804	0.264341	1.60397
		0	0.0612	0.0982	1.60458		0.108754	0.218364	2.00788
		0	0.1011	0.1495	1.47873		0.18782	0.326426	1.73797
		0	0.0987	0.0896	0.907801		0.166234	0.1784	1.07318
		0	0.1068	0.0964	0.902622		0.201009	0.184842	0.919568
		0	0.065	0.0754	1.16		0.114322	0.143497	1.2552
		0	0.0364	0.0535	1.46978		0.0752604	0.129879	1.72572
		0	0.0788	0.08	1.01523		0.134462	0.1605	1.19365
		0	0.1486	0.1587	1.06797		0.156577	0.243861	1.55745
		0	0.0401	0.0574	1.43142		0.0543599	0.0946444	1.74107
		0	0.0757	0.0874	1.15456		0.203797	0.26298	1.2904
		0	0.046	0.0715	1.55435		0.117991	0.199502	1.69082
		0	0.0437	0.0662	1.51487		0.0715499	0.140107	1.95818
		0	0.0631	0.0882	1.39778		0.0893868	0.15323	1.71423
		0	0.0441	0.0666	1.5102		0.0787626	0.130006	1.65061
		0	0.0831	0.0989	1.19013		0.142456	0.20979	1.47266
		0	0.0796	0.1133	1.42337		0.161703	0.280572	1.73511
		0	0.0289	0.0395	1.36678		0.0641535	0.113568	1.77026
		0	0.0357	0.0465	1.30252		0.0572763	0.102644	1.79209
		0	0.0626	0.0837	1.33706		0.100126	0.137676	1.37503
		0	0.0643	0.0953	1.48212		0.123216	0.244772	1.98653
		0	0.0681	0.0953	1.39941		0.141689	0.231529	1.63407
		0	0.0541	0.0652	1.20518		0.12202	0.136197	1.11619
		0	0.0568	0.0828	1.45775		0.123895	0.21896	1.7673
		0	0.0877	0.0791	0.901938		0.22433	0.23734	1.058
		0	0.0734	0.1014	1.38147		0.164628	0.263953	1.60332
		0	0.0946	0.1236	1.30655		0.164283	0.271845	1.65474
		0	0.0931	0.1154	1.23953		0.142431	0.221466	1.55491
		0	0.0305	0.0384	1.25902		0.0780392	0.0987682	1.26562
		0	0.0596	0.0537	0.901007		0.108843	0.111353	1.02306
		0	0.0848	0.0802	0.945755		0.147677	0.172609	1.16882
		0	0.0726	0.0879	1.21074		0.083082	0.150604	1.81271
		0	0.0522	0.0637	1.22031		0.125512	0.172343	1.37313
		0	0.0882	0.1066	1.20862		0.129109	0.198203	1.53517
		0	0.0881	0.1029	1.16799		0.177787	0.209469	1.17821
		0	0.0229	0.0305	1.33188		0.0688598	0.0959574	1.39352
		0	0.0714	0.1119	1.56723		0.108704	0.219541	2.01963
		0	0.0699	0.076	1.08727		0.110634	0.151256	1.36717
		0	0.0274	0.0274	1		0.0574685	0.0670228	1.16625
		0	0.0333	0.0497	1.49249		0.0647	0.11673	1.80418
		0	0.0552	0.0632	1.14493		0.109217	0.149385	1.36778
		0	0.1307	0.1338	1.02372		0.13036	0.186978	1.43433
		0	0.0444	0.0566	1.27477		0.130337	0.173716	1.33282
		0	0.0559	0.0692	1.23792		0.13325	0.168449	1.26416
		0	0.0563	0.066	1.17229		0.115131	0.16177	1.40509
		0	0.0758	0.0869	1.14644		0.12891	0.173119	1.34295
		0	0.0295	0.0318	1.07797		0.0593593	0.0705883	1.18917
		0	0.1077	0.1331	1.23584		0.159368	0.234724	1.47285
		0	0.0235	0.0234	0.995745		0.0575571	0.0683002	1.18665
		0	0.0371	0.0371	1		0.102758	0.115576	1.12474
		0	0.0558	0.0738	1.32258		0.104026	0.152407	1.46509
		0	0.0832	0.117	1.40625		0.129654	0.225133	1.73641
		0	0.0798	0.0808	1.01253		0.152568	0.180865	1.18547
		0	0.0557	0.0441	0.791741		0.168814	0.144577	0.856431
		0	0.05375	0.03875	0.72093		0.129653	0.107731	0.830916
		0	0.0672	0.0583	0.86756		0.151484	0.135444	0.894113
			0.0736358	0.0838588	1.18995		0.147253	0.183674	1.39331
			0.00496693	0.00440776	0.0263586		0.0147323	0.0089376	0.038439
			74	74	74		74	74	74
				3.29749e-05				0.000357245
			0.0606377	0.00224783	1.82887e-23		0.151606	0.00365719	4.30411e-22

## Sheet: 1C
	Time (min)	Saline 3B: Amp flux per mass [pmol/(s*mg)]	1uM Elamipretide-H202
	0	-0.331	-0.4436
	0.04	-0.331	-0.4436
	0.07	-0.4414	-0.4436
	0.1	-0.4414	-0.4436
	0.14	-0.4414	-0.2218
	0.17	-0.4414	-0.2218
	0.2	-0.4414	-0.2218
	0.24	-0.4414	-0.2218
	0.27	-0.4414	-0.2218
	0.3	-0.4414	-0.2218
	0.34	-0.4414	0
	0.37	-0.4414	0
	0.4	-0.331	0
	0.44	-0.2207	0
	0.47	-0.1103	0.2218
	0.5	0.1103	0.4436
	0.54	0.2207	0.6655
	0.57	0.4414	0.6655
	0.6	0.5517	0.8873
	0.64	0.7724	1.1091
	0.67	0.9931	1.1091
	0.7	1.3241	1.3309
	0.74	1.5448	1.5527
	0.77	1.8759	1.5527
	0.8	2.0966	1.7745
	0.84	2.4276	1.9964
	0.87	2.7586	2.2182
	0.9	3.0897	2.44
	0.94	3.4207	2.6618
	0.97	3.8621	3.1055
	1	4.3035	3.3273
	1.04	4.6345	3.5491
	1.07	5.0759	3.9927
	1.1	5.4069	4.2145
	1.14	5.738	4.4364
	1.17	5.9586	4.6582
	1.2	6.1793	4.88
	1.24	6.4	5.1018
	1.27	6.6207	5.3236
	1.3	6.8414	5.5455
	1.34	7.0621	5.7673
	1.37	7.3931	5.9891
	1.4	7.6138	5.9891
	1.44	7.8345	6.2109
	1.47	8.1656	6.4327
	1.5	8.3862	6.6546
	1.54	8.6069	6.8764
	1.57	8.8276	6.8764
	1.6	9.0483	7.32
	1.64	9.269	7.5418
	1.67	9.4897	7.7636
	1.7	9.7104	7.9855
	1.74	10.0414	8.4291
	1.77	10.2621	8.6509
	1.8	10.4828	8.8727
	1.84	10.7035	9.3164
	1.87	10.9242	9.76
	1.9	11.1449	10.2036
	1.94	11.3656	10.6473
	1.97	11.6966	11.0909
	2	11.9173	11.5346
	2.04	12.2483	11.9782
	2.07	12.469	12.2
	2.1	12.8001	12.6436
	2.14	13.1311	13.0873
	2.17	13.4621	13.3091
	2.2	13.7932	13.7527
	2.24	14.0139	13.9746
	2.27	14.3449	14.4182
	2.3	14.6759	14.64
	2.34	15.007	15.0836
	2.37	15.4483	15.3055
	2.4	15.7794	15.7491
	2.44	16.1104	15.9709
	2.47	16.4415	16.4146
	2.5	16.8828	16.6364
	2.54	17.2139	17.08
	2.57	17.6553	17.5236
	2.6	17.9863	17.9673
	2.64	18.4277	18.4109
	2.67	18.7587	18.8546
	2.7	19.0897	19.0764
	2.74	19.5311	19.2982
	2.77	19.8622	19.7418
	2.8	20.3035	19.9637
	2.84	20.7449	20.4073
	2.87	21.1863	20.6291
	2.9	21.5173	21.0727
	2.94	21.9587	21.5164
	2.97	22.2898	21.7382
	3	22.7311	22.1818
	3.04	23.0622	22.4037
	3.07	23.5036	22.6255
	3.1	23.9449	22.8473
	3.14	24.276	23.0691
	3.17	24.7174	23.5127
	3.2	25.0484	23.9564
	3.24	25.4898	24.4
	3.27	25.8208	24.8437
	3.3	26.1518	25.2873
	3.34	26.4829	25.7309
	3.37	26.8139	25.9527
	3.4	27.2553	26.3964
	3.44	27.5863	26.84
	3.47	27.9174	27.2837
	3.5	28.3587	27.5055
	3.54	28.6898	27.9491
	3.57	29.0208	28.1709
	3.6	29.2415	28.3927
	3.64	29.5725	28.6146
	3.67	29.7932	28.8364
	3.7	30.0139	29.0582
	3.74	30.2346	29.28
	3.77	30.5657	29.5018
	3.8	30.7863	29.7237
	3.84	31.007	29.9455
	3.87	31.2277	30.1673
	3.9	31.4484	30.6109
	3.94	31.6691	30.8327
	3.97	31.8898	31.0546
	4	32.1105	31.2764
	4.04	32.3312	31.4982
	4.07	32.4415	31.72
	4.1	32.6622	31.72
	4.14	32.8829	31.9418
	4.17	33.1036	32.1637
	4.2	33.3243	32.3855
	4.24	33.545	32.6073
	4.27	33.7657	32.8291
	4.3	33.876	33.2728
	4.34	34.0967	33.4946
	4.37	34.207	33.4946
	4.4	34.4277	33.7164
	4.44	34.6484	33.7164
	4.47	34.8691	33.7164
	4.5	35.0898	33.9382
	4.54	35.3105	34.16
	4.57	35.4208	34.16
	4.6	35.6415	34.3818
	4.64	35.7519	34.6037
	4.67	35.9726	34.8255
	4.7	36.1933	34.8255
	4.74	36.414	35.0473
	4.77	36.5243	35.2691
	4.8	36.6346	35.2691
	4.84	36.745	35.2691
	4.87	36.9657	35.4909
	4.9	37.076	35.4909
	4.94	37.1864	35.4909
	4.97	37.1864	35.4909
	5	37.2967	35.7128
	5.04	37.2967	35.7128
	5.07	37.2967	35.7128
	5.1	37.4071	35.9346
	5.14	37.4071	35.9346
	5.17	37.5174	36.1564
	5.2	37.5174	36.1564
	5.24	37.5174	36.1564
	5.27	37.6278	36.1564
	5.3	37.6278	36.1564
	5.34	37.6278	36.1564
	5.37	37.7381	36.1564
	5.4	37.7381	36.1564
	5.44	37.7381	36.1564
	5.47	37.7381	36.1564
	5.5	37.7381	35.9346
	5.54	37.7381	35.9346
	5.57	37.7381	35.7128
	5.6	37.7381	35.9346
	5.64	37.7381	35.9346
	5.67	37.7381	35.9346
	5.7	37.8484	35.9346
	5.74	37.8484	35.9346
	5.77	37.8484	35.9346
	5.8	37.9588	35.9346
	5.84	37.9588	35.7128
	5.87	37.9588	35.7128
	5.9	38.0691	35.7128
	5.94	38.0691	35.4909
	5.97	38.0691	35.4909
	6	38.1795	35.4909
	6.04	38.1795	35.4909
	6.07	38.2898	35.2691
	6.1	38.2898	35.2691
	6.14	38.2898	35.0473
	6.17	38.1795	34.8255
	6.2	38.2898	34.8255
	6.24	38.2898	34.6037
	6.27	38.2898	34.6037
	6.3	38.2898	34.3818
	6.34	38.1795	34.3818
	6.37	38.1795	34.3818
	6.4	38.1795	34.16
	6.44	38.1795	34.16
	6.47	38.0691	34.16
	6.5	37.9588	34.16
	6.54	37.9588	34.16
	6.57	37.8484	34.16
	6.6	37.8484	34.16
	6.64	37.8484	34.16
	6.67	37.8484	34.16
	6.7	37.7381	34.3818
	6.74	37.7381	34.3818
	6.77	37.6278	34.3818
	6.8	37.5174	34.3818
	6.84	37.5174	34.3818
	6.87	37.4071	34.3818
	6.9	37.4071	34.16
	6.94	37.2967	34.16
	6.97	37.1864	34.16
	7	37.1864	34.16
	7.04	37.076	34.16
	7.07	36.9657	34.16
	7.1	36.9657	34.3818
	7.14	36.8553	34.3818
	7.17	36.8553	34.16
	7.2	36.745	34.16
	7.24	36.745	34.16
	7.27	36.6346	34.16
	7.3	36.6346	34.16
	7.34	36.6346	34.16
	7.37	36.5243	33.9382
	7.4	36.414	33.9382
	7.44	36.3036	33.7164
	7.47	36.1933	33.7164
	7.5	36.0829	33.4946
	7.54	36.0829	33.4946
	7.57	35.9726	33.2728
	7.6	35.9726	33.2728
	7.64	35.8622	33.0509
	7.67	35.7519	32.8291
	7.7	35.6415	32.8291
	7.74	35.6415*	32.6073*
	7.77	36.5243*	34.8255*
	7.8	39.945*	38.8182*
	7.84	43.0347*	42.3673*
	7.87	45.9037*	45.9164*
	7.9	48.5519*	49.2437*
	7.94	50.9795*	52.1273*
	7.97	53.0761*	54.7891*
	8	54.952*	57.0073*
	8.04	56.6071*	59.2255*
	8.07	57.9313*	61*
	8.1	59.0347*	62.5528*
	8.14	59.9175*	63.6619*
	8.17	60.4692*	64.771*
	8.2	60.9106*	65.4364*
	8.24	61.1313*	65.6582*
	8.27	61.1313*	65.88*
	8.3	60.9106*	65.6582*
	8.34	60.4692*	65.4364*
	8.37	59.8072*	64.5491*
	8.4	58.9244*	63.8837*
	8.44	57.9313*	62.7746*
	8.47	56.7175*	61.6655*
	8.5	55.3933*	60.1128*
	8.54	53.7382*	58.3382*
	8.57	51.9726*	56.5637*
	8.6	50.0968*	54.3455*
	8.64	48.1106*	52.1273*
	8.67	45.7933*	49.4655*
	8.7	43.4761*	46.8037*
	8.74	41.0485*	43.92*
	8.77	38.2898*	40.8146*
	8.8	35.5312*	37.7091*
	8.84	32.5519*	34.3818*
	8.87	29.5725*	30.6109*
	8.9	26.4829*	27.0618*
	8.94	23.1725*	23.0691*
	8.97	19.7518*	19.0764*
	9	16.2208*	14.8618*
	9.04	12.6897*	10.6473*
	9.07	8.938*	6.2109*
	9.1	6.1793*	3.9927*
	9.14	6.1793*	3.9927*
	9.17	6.069*	3.7709*
	9.2	6.069*	3.7709*
	9.24	6.069*	3.7709*
	9.27	6.069*	3.7709*
	9.3	6.069*	3.9927*
	9.34	6.069*	3.9927*
	9.37	6.069*	4.2145*
	9.4	6.069*	4.4364*
	9.44	5.9586	4.4364
	9.47	5.9586	4.6582
	9.5	5.8483	4.6582
	9.54	5.8483	4.88
	9.57	5.8483	4.88
	9.6	5.8483	4.88
	9.64	5.8483	4.88
	9.67	5.9586	4.88
	9.7	5.9586	4.88
	9.74	5.9586	4.88
	9.77	5.9586	4.88
	9.8	6.069	4.88
	9.84	6.069	4.88
	9.87	6.069	4.88
	9.9	6.069	5.1018
	9.94	6.069	5.1018
	9.97	6.069	5.1018
	10	6.069	5.1018
	10.04	6.069	5.1018
	10.07	6.069	5.1018
	10.1	6.1793	5.1018
	10.14	6.1793	5.1018
	10.17	6.1793	4.88
	10.2	6.1793	4.88
	10.24	6.1793	4.88
	10.27	6.1793	4.88
	10.3	6.1793	4.6582
	10.34	6.1793	4.6582
	10.37	6.1793	4.6582
	10.4	6.1793	4.6582
	10.44	6.1793	4.4364
	10.47	6.1793	4.4364
	10.5	6.1793	4.4364
	10.54	6.1793	4.4364
	10.57	6.2897	4.2145
	10.6	6.2897	4.2145
	10.64	6.1793	4.4364
	10.67	6.1793	4.4364
	10.7	6.1793	4.4364
	10.74	6.069	4.6582
	10.77	6.069	4.88
	10.8	5.9586	4.88
	10.84	5.9586	5.1018
	10.87	5.8483	5.1018
	10.9	5.8483	5.1018
	10.94	5.738	5.1018
	10.97	5.738	5.1018
	11	5.738	5.1018
	11.04	5.738	5.1018
	11.07	5.738	4.88
	11.1	5.6276	4.88
	11.14	5.6276	4.88
	11.17	5.6276	4.6582
	11.2	5.5173	4.6582
	11.24	5.5173	4.6582
	11.27	5.5173	4.6582
	11.3	5.5173	4.6582
	11.34	5.5173	4.6582
	11.37	5.5173	4.6582
	11.4
	11.44
	11.47
	11.5
	11.54
	11.57
	11.6
	11.64
	11.67
	11.7
	11.74
	11.77
	11.8
	11.84
	11.87
	11.9
	11.94
	11.97
	12
	12.04
	12.07
	12.1
	12.14
	12.17
	12.2
	12.24
	12.27
	12.3
	12.34
	12.37
	12.4
	12.44
	12.47
	12.5
	12.54
	12.57
	12.6
	12.64
	12.67
	12.7
	12.74
	12.77
	12.8
	12.84
	12.87

## Sheet: 1D - H2O2 Production
	Saline	Elam
	4621	5104
	4627	4279
	3701	4148
	5506	2871
	7505	5854
	4944	4724
	4115	4393
	6098	5524
	6331	4802
	3940	4988
	5205	3803
	6747

## Sheet: 1D - JH2O2 JO2
	Saline	Elam
	1.7	1.76
	1.65	1.74
	1.53	1.62
	2.41	1.22
	2.97	2.17
	1.98	1.94
	1.59	1.66
	2.71	2.17
	2.52	1.97
	1.64	1.94
	2.32	1.9
	3.45

## Sheet: 1E
	Saline	Elam
	3.607	3.929
	3.7541	3.6482
	8.6627	4.0295
	4.1924	3.9269
	6.2716	4.8587
	4.5972	4.4945
	8.3049	10.356
	3.3956	4.2492
	3.7453	4.5611
	4.9607	4.4615
	5.9715	4.7876
	8.8755	5.1384
