# Supplementary material for: The cardiolipin-binding peptide elamipretide mitigates fragmentation of cristae networks following cardiac ischemia reperfusion in rats
Source: Commun Biol. 2020 Jul 17;3:389. doi: 10.1038/s42003-020-1101-3 (PMC7368046; doi:10.1038/s42003-020-1101-3)
Supplement: Supplementary file 4 — Supplementary Data 2 [file 42003_2020_1101_MOESM4_ESM.xlsx]

## Sheet: F2 - Mito Density 
Image	Slide #	Mito #	Grey Scale Mean	Average Grey Scale Mean
Normoxic		Scale
Elam #3	3	1	90.318
Elam #3	3	2	90.813
Elam #3	3	3	67.636
Elam #3	3	4	68.223
Elam #3	3	5	81.163
Elam #3	3	6	69.98
Elam #3	3	7	73.152
Elam #3	3	8	92.491
Elam #3	3	9	64.461
Elam #3	3	11	62.331
Elam #3	3	12	68.207	75.3432
Elam #1	2	1	89.7
Elam #4	4	1	84.525
Elam #6	5	1	82.716
Elam #6	5	2	93.605
Elam #6	5	3	79.594
Elam #6	5	4	74.591
Elam #6	5	5	62.07
Elam #8	6	1	88.429
Elam #8	6	2	98.213
Elam #8	6	3	92.882
Elam #9	7	1	93.484
Elam #9	7	2	84.857
Elam #9	7	3	69.673
Elam #9	7	4	55.416
Elam #9	7	5	67.195
Elam #9	7	6	78.867
Elam #9	7	7	92.254	73.8949
Elam #10	8	1	79.427
Elam #10	8	2	84.231
Elam #10	8	3	82.224
Elam #10	8	4	81.519	81.8503
Elam #11	9	1	97.238
Elam #11	9	2	93.77
Elam #11	9	3	94.518	95.1753
Elam #11	9	4
Elam #12	10	1	103.298
Elam #12	10	2	101.394
Elam #12	10	3	91.621
Elam #12	10	4	90.793
Elam #12	10	5	86.499
Elam #12	10	6	96.974	95.0965
Elam #13	11	1	85.056
Elam #13	11	2	83.076
Elam #13	11	3	78.397
Elam #13	11	4	73.266
Elam #13	11	5	77.737
Elam #13	11	6	75.54
Elam #13	11	7	79.085
Elam #13	11	8	76.315
Elam #13	11	9	76.566
Elam #13	11	10	81.923	78.6961
Elam #13	11	11
Elam #14	12	6	76.266
Elam #14	12	6	90.064
Elam #14	12	6	84.603
Elam #14	12	6	86.647
Elam #14	12	6	90.179
Elam #14	12	6	86.365	85.6873
Elam #15	13	1	103.093
Elam #15	13	2	109.103
Elam #15	13	3	115.301
Elam #15	13	4	106.705
Elam #15	13	5	104.604	107.761
Sal #3	15	7	115.073
Sal #3	15	8	126.506
Sal #3	15	9	117.594
Sal #3	15	10	114.228
Sal #3	15	11	120.788
Sal #3	15	12	118.727
Sal #3	15	13	104.131
Sal #3	15	14	106.127
Sal #3	15	15	123.086
Sal #3	15	16	135.126
Sal #4	16	1	128.617
sal #4	16	2	106.785
Sal #4	16	3	123.762
Sal #5	17	1	112.62
Sal #5	17	2	121.377
Sal #5	17	3	112.495
Sal #5	17	4	109.75
Sal #5	17	5	109.056
Sal #5	17	6	106.999
sal #5	17	7	101.319	64.2824
Sal #7	18	1	143.263
Sal #7	18	2	152.422
Sal #7	18	3	132.944
Sal #7	18	4	151.323
Sal #7	18	5	150.149	146.02
Sal #8	19	1	163.719
Sal #8	19	2	136.468
Sal #8	19	3	148.85
Sal #8	19	4	146.486	148.881
Sal #9	20	1	170.168
Sal #9	20	2	148.664
Sal #9	20	3	151.885
Sal #9	20	4	142.548	153.316
Sal #10	21	1	150.714
Sal #10	21	2	155.616
Sal #10	21	3	140.308
Sal #10	21	4	142.004
Sal #10	21	5	143.968	146.522
Sal #11	22	1	136.727
Sal #11	22	2	137.833
Sal #11	22	3	136.756
Sal #11	22	4	126.057
Sal #11	22	5	137.183	134.911
Sal #12	23	1	125.11
Sal #12	23	2	137.568
Sal #12	23	3	123.399
Sal #12	23	4	128.089
Sal #12	23	5	123.618
Sal #12	23	6	129.383	127.861
Sal #13	24	1	148.334
Sal #13	24	2	151.423
Sal #13	24	3	150.908	150.222
Sal #14	25	1	162.817	162.817
Norm #2	13	2	77.102
Norm #2	13	3	69.563
norm #2	13	4	70.48
Norm #2	13	5	74.925
Norm #2	13	6	83.66
Norm #2	13	7	75.086
Norm #2	13	8	89.579
Norm #2	13	9	74.974
Norm #2	13	10	84.419
Norm #2	13	11	78.532
Norm #2	13	12	81
Norm #2	13	13	75.032
Norm #3	14	1	71.458
Norm #3	14	2	75.989
Norm #3	14	3	78.686
Norm #3	14	4	82.969
Norm #3	14	5	74.016
norm #3	14	6	77.967
Norm #3	14	7	72.836
Norm #3	14	8	84.879
Norm #4	15	1	102.157
Norm #4	15	2	98.14
Norm #4	15	3	98.298
Norm #4	15	4	96.799
Norm #4	15	5	97.083
Norm #4	15	6	91.717
Norm #4	15	7	88.089
Norm #4	15	8	92.078
Norm #4	15	9	93.809
Norm #5	16	1	83.445
Norm #5	16	2	80.944
Norm #5	16	3	85.223
Norm #5	16	4	82.035
Norm #5	16	5	80.709
Norm #5	16	6	82.517
Norm #5	16	7	80.351
Norm #5	16	8	82.688
Norm #5	16	9	90.147
Norm #5	16	10	90.609
Norm #5	16	11	82.426
Norm #5	16	12	83.501
Norm #5	16	13	85.467
Norm #5	16	14	87.892
Norm #5	16	15	84.751

## Sheet: F2 - Mito Diameter
Image	Slide #	Mito #	Feret's Diameter (pixels)	Feret's Diameter (microns)	Average Diameter (microns)
Elam #3		Scale	906	2
Elam #3	3	1	601.126	1.32699
Elam #3	3	2	550.091	1.21433
Elam #3	3	3	748.826	1.65304
Elam #3	3	4	330.491	0.729561
Elam #3	3	5	481.965	1.06394
Elam #3	3	6	720.231	1.58991
Elam #3	3	7	616.695	1.36136
Elam #3	3	8	462.964	1.022
Elam #3	3	9	644.289	1.42227
Elam #3	3	11	636.396	1.40485
Elam #3	3	12	548.722	1.21131	1.16663
Elam #1		Scale	912
Elam #1	2	1	2599.14	2.86881
Elam #4	4	1	864.454	0.954143
Elam #6	5	1	669.43	1.47777
Elam #6	5	2	720.081	1.58958
Elam #6	5	3	886.467	1.95688
Elam #6	5	4	997.928	2.20293
Elam #6	5	5	88.779	0.19598
Elam #8	6	1	1644.51	1.81513
Elam #8	6	2	1245.25	1.37445
Elam #8	6	3	1654.05	1.82566
Elam #9	7	1	903.203	0.996913
Elam #9	7	2	1122.94	1.23945
Elam #9	7	3	1052.39	1.16158
Elam #9	7	4	731.686	0.8076
Elam #9	7	5	886.387	0.978352
Elam #9	7	6	878.514	0.969662
Elam #9	7	7	1161.31	1.2818	1.25654
Elam #10	8	1	954.562	2.1072
Elam #10	8	2	778.208	1.7179
Elam #10	8	3	920.428	2.03185
Elam #10	8	4	760.497	1.6788	1.88394
Elam #11	9	1		1.504
Elam #11	9	2		1.584
Elam #11	9	3		0.99	1.35933
Elam #11	9	4
Elam #12	10	1		1.39
Elam #12	10	2		0.97
Elam #12	10	3		1.101
Elam #12	10	4		1.556
Elam #12	10	5		1.205
Elam #12	10	6		1.846	1.34467
Elam #13	11	1	911.759	2.01271
Elam #13	11	2	746.531	1.64797
Elam #13	11	3	632.193	1.39557
Elam #13	11	4	688.67	1.52024
Elam #13	11	5	623.433	1.37623
Elam #13	11	6	1030.54	2.27492
Elam #13	11	7	888.741	1.9619
Elam #13	11	8	728.099	1.60728
Elam #13	11	9	967.397	2.13553
Elam #13	11	10	626.39	1.38276	1.73151
Elam #14	12	1		1.431
Elam #14	12	2		1.201
Elam #14	12	3		2.143
Elam #14	12	4		1.23
Elam #14	12	5		1.462
Elam #14	12	6		1.508	1.49583
Elam #15	13	1		2.952
Elam #15	13	2		2.002
Elam #15	13	3		1.18
Elam #15	13	4		1.246
Elam #15	13	5		1.467	1.7694
Sal #1	14	1	646.251	1.4266
Sal #1	14	2	678.189	1.49711
Sal #1	14	3	764.921	1.68857
Sal #1	14	4	810.536	1.78926
Sal #1	14	5	1153.58	2.54653
Sal #1	14	6	545.711	1.20466
Sal #1	14	7	578.879	1.27788
Sal #1	14	8	564.483	1.2461
Sal #1	14	9	633.666	1.39882
Sal #1	14	10	581.753	1.28422
Sal #1	14	11	505.72	1.11638	1.49783
Sal #3	15	1	511.282	1.12866
Sal #3	15	2	478.996	1.05739
Sal #3	15	3	539.241	1.19038
Sal #3	15	4	668.682	1.47612
Sal #3	15	5	562.11	1.24086
Sal #3	15	6	510.137	1.12613
Sal #3	15	7	702.738	1.5513
Sal #3	15	8	479.016	1.05743
Sal #3	15	9	551.623	1.21771
Sal #3	15	10	584.055	1.2893
Sal #3	15	11	451.876	0.997519
Sal #3	15	12	567.563	1.2529
Sal #3	15	13	461.042	1.01775
Sal #3	15	14	460.539	1.01664
Sal #3	15	15	451.221	0.996073
Sal #3	15	16	449.177	0.991561
Sal #4	16	1	923.576	2.0388
Sal #4	16	2	771.347	1.70275
Sal #4	16	3	837.253	1.84824
Sal #5	17	1	789.234	1.74224
Sal #5	17	2	844.2	1.86358
Sal #5	17	3	782.143	1.72658
Sal #5	17	4	636.658	1.40543
Sal #5	17	5	809.027	1.78593
Sal #5	17	6	714.199	1.5766
Sal #5	17	7	805.263	1.77762	1.45977
Sal #7	18	1		2.358
Sal #7	18	2		1.854
Sal #7	18	3		2.347
Sal #7	18	4		1.577
Sal #7	18	5		1.315	1.8902
Sal #8	19	1		1.981
Sal #8	19	2		1.171
Sal #8	19	3		0.688
Sal #8	19	4		1.028	1.217
Sal #9	20	1		2.056
Sal #9	20	2		1.669
Sal #9	20	3		2.331
Sal #9	20	4		1.352	1.852
Sal #10	21	1		1.15
Sal #10	21	2		2.69
Sal #10	21	3		1.618
Sal #10	21	4		1.771
Sal #10	21	5		1.97	1.8398
Sal #11	22	1		1.999
Sal #11	22	2		2.333
Sal #11	22	3		1.99
Sal #11	22	4		1.379
Sal #11	22	5		1.65	1.8702
Sal #12	23	1		1.679
Sal #12	23	2		2.275
Sal #12	23	3		1.5
Sal #12	23	4		1.281
Sal #12	23	5		2.678
Sal #12	23	6		2.39	1.96717
Sal #13	24	1		1.677
Sal #13	24	2		1.586
Sal #13	24	3		1.587	1.61667
Sal #14	25	1		1.543	1.543
Norm #1	12	1	697.883	1.54058
Norm #1	12	2	730.249	1.61203
Norm #1	12	3	456.508	1.00774
Norm #1	12	4	575.138	1.26962
Norm #1	12	5	610.966	1.34871
Norm #1	12	6	986.841	2.17846
Norm #1	12	7	600	1.3245
Norm #1	12	8	526.361	1.16194
Norm #1	12	9	526.938	1.16322
norm #1	12	10	347.908	0.768009
Norm #1	12	11	532.826	1.17622
norm #1	12	12	643.814	1.42122
norm #1	12	13	510.701	1.12738
norm #1	12	14	388.495	0.857605
Norm #2	13	1	1049.44	1.15832
Norm #2	13	2	1060.09	1.17007
Norm #2	13	3	491.597	0.542602
Norm #2	13	4	898.098	0.991278
norm #2	13	5	246.676	0.272269
Norm #2	13	6	773.802	0.854086
Norm #2	13	7	400.991	0.442595
Norm #2	13	8	743.909	0.821092
Norm #2	13	9	690	0.761589
Norm #2	13	10	594.644	0.65634
Norm #2	13	11	399.011	0.440409
Norm #2	13	12	344.651	0.380409
Norm #2	13	13	486.374	0.536837
Norm #3	14	1	1337.95	2.95352
Norm #3	14	2	911.393	2.01191
Norm #3	14	3	962.081	2.1238
Norm #3	14	4	735.294	1.62317
Norm #3	14	5	288.624	0.31857
Norm #3	14	6	334.833	0.369573
Norm #3	14	7	367.485	0.405613
Norm #3	14	8	617.483	0.681549
Norm #4	15	1	918	2.02649
Norm #4	15	2	632.582	1.39643
Norm #4	15	3	713.571	1.57521
Norm #4	15	4	668.431	1.47557
Norm #4	15	5	675.526	1.49123
Norm #4	15	6	1231.98	2.7196
Norm #4	15	7	989.586	2.18452
Norm #4	15	8	920.973	2.03305
Norm #4	15	9	577.844	1.27559
Norm #5	16	1	703.841	1.55373
Norm #5	16	2	702.772	1.55137
Norm #5	16	3	555.669	1.22664
Norm #5	16	4	612.849	1.35287
Norm #5	16	5	802.646	1.77185
Norm #5	16	6	1095.5	2.41833
Norm #5	16	7	659.175	1.45513
Norm #5	16	8	705.135	1.55659
Norm #5	16	9	737.271	1.62753
Norm #5	16	10	543.323	1.19939
Norm #5	16	11	714.288	1.57679
Norm #5	16	12	379.178	0.837038
Norm #5	16	13	742.795	1.63972
Norm #5	16	14	795.719	1.75655
Norm #5	16	15	616.48	1.36088
Elam + G #1	17	1		2.247
Elam + G #1	17	2		1.276
Elam + G #1	17	3		1.404
Elam + G #1	17	4		1.511
Elam + G #3	18	1		1.715
Elam + G #3	18	2		1.851
Elam + G #3	18	3		1.597
Elam + G #3	18	4		1.742
Elam + G #3	18	4		2.109
Elam + G #3	18	4		1.366
Elam + G #3	18	4		1.718
Elam + G #3	18	4		1.237
Elam + G #4	19	1		2.012
Elam + G #4	19	1		1.878
Elam + G #4	19	1		2.439
Elam + G #4	19	1		2.133
Elam + G #4	19	1		1.228
Elam + G #4	19	1		1.325
Elam + G #4	19	1		2.195
Elam + G #4	19	1		2.043
Elam + G #4	19	1		1.404
Elam + G #4	19	1		1.108
Elam + G #4	19	1		1.54
Elam + G #4	19	1		2.049
Elam + G #4	19	1		1.196
Elam + G #4	19	1		1.198
Elam + G #4	19	1		1.48
Elam + G #4	19	1		1.174
Elam + G #5	20	1		1.231
Elam + G #5	20	2		1.414
Elam + G #5	20	3		1.193
Elam + G #5	20	4		1.098
Elam + G #5	20	5		1.172
Elam + G #5	20	6		1.176
Elam + G #5	20	6		1.493
Elam + G #5	20	6		1.579
Elam + G #6	21	1		1.687
Elam + G #6	21	2		1.478
Elam + G #6	21	3		1.063
Elam + G #6	21	4		1.785
Elam + G #6	21	5		2.547
Elam + G #6	21	6		2.224
Elam + G #7	22	1		1.788
Elam + G #7	22	2		1.322
Elam + G #7	22	3		1.645
Elam + G #7	22	4		2.5
Elam + G #7	22	5		2.356
Elam + G #7	22	6		1.571
Elam + G #8	23	1		2.212
Elam + G #8	23	2		3.641
Elam + G #8	23	3		1.718
Elam + G #8	23	4		2.34
Elam + G #8	23	5		3.544
Elam + G #9	24	1		1.361

## Sheet: F2 - Cristae Complexity 
Treatment	Mito #	# Cristae Intersections Vert	# Cristae Intersections Hor	# Cristae Intersections Total
Saline	1	14	3	17
Saline	2	8	6	14
Saline	3	4	2	6
Saline	4	10	2	12
Saline	5	7	3	10
Saline	6	7	1	8
Saline	7	4	1	5
Saline	8	2	9	11
Saline	9	8	3	11
Saline	10	8	5	13
Saline	11	4	3	7
Saline	12	12	7	19
Saline	13	9	5	14
Saline	14	4	5	9
Saline	15	7	4	11
Saline	16	7	2	9
Saline	17	13	4	17
Saline	18	9	3	12
Saline	19	11	4	15
Saline	20	7	4	11
Saline	21	11	3	14
Saline	22	9	2	11
Saline	23	6	8	14
Saline	24	13	2	15
Saline	25	3	3	6
Saline	26	9	3	12
Saline	27	2	9	11
Saline	28	2	3	5
Saline	29	7	2	9
Saline	30	5	2	7
Elam	1	17	4	21
Elam	2	13	6	19
Elam	3	8	2	10
Elam	4	5	0	5
Elam	5	8	5	13
Elam	6	12	4	16
Elam	7	10	6	16
Elam	8	11	6	17
Elam	9	13	7	20
Elam	10	12	1	13
Elam	11	14	4	18
Elam	12	18	4	22
Elam	13	27	3	30
Elam	14	21	2	23
Elam	15	10	3	13
Elam	16	6	5	11
Elam	17	14	6	20
Elam	18	6	5	11
Elam	19	8	5	13
Elam	20	9	3	12
Elam	21	7	4	11
Elam	22	14	4	18
Elam	23	22	10	32
Elam	24	18	4	22
Elam	25	22	4	26
Elam	26	12	7	19
Elam	27	21	4	25
Elam	28	8	4	12
Elam	29	8	3	11
Elam	30	14	3	17
Norm	1	14	5	19
Norm	2	10	7	17
Norm	3	11	3	14
Norm	4	9	7	16
Norm	5	43	4	47
Norm	6	18	12	30
Norm	7	17	8	25
Norm	8	13	3	16
Norm	9	21	3	24
Norm	10	11	6	17
Norm	11	12	5	17
Norm	12	12	5	17
Norm	13	18	9	27
Norm	14	11	9	20
Norm	15	28	2	30
Norm	16	11	7	18
Norm	17	14	8	22
Norm	18	25	3	28
Norm	19	33	4	37
Norm	20	14	1	15
Norm	21	20	2	22
Norm	22	12	2	14
Norm	23	11	5	16
Norm	24	26	4	30
Norm	25	14	5	19
Norm	26	9	2	11
Norm	27	24	4	28
Norm	28	8	4	12
Norm	29	13	2	15
Norm	30	12	4	16
Norm	31	16	3	19
Norm	32	14	4	18
Norm	33	12	6	18
Norm	34	10	4	14
Norm	35	11	6	17
Norm	36

## Sheet: F3 - % Cristae Adhered 
Mito ID	# Cristae	# Cristae Connections	% Cristae Adhered to Contact Site	Average
Sal mito #1	17	10	58.8235
Sal Mito #2	19	8	42.1053
Sal Mito #3	25	5	20
Sal Mito #4	23	8	34.7826
Sal Mito #5 (3 mito pic)	29	6	20.6897
Sal Mito #6	17	5	29.4118
Sal Mito #7	15	5	33.3333
Sal Mito #8	21	7	33.3333	34.0599
Elam Mito #1	21	17	80.9524
Elam Mito #2	18	13	72.2222
Elam Mito #3	20	9	45
Elam Mito #4	28	12	42.8571
Elam Mito #5	18	9	50
Elam Mito #6	17	12	70.5882
Elam Mito #7	27	10	37.037
Elam Mito #8	20	11	55	56.7071
Norm Mito #4	15	12	80
Norm Mito #5	21	15	71.4286
Norm Mito #6	19	7	36.8421
Norm Mito #7	23	18	78.2609
Norm Mito #8	18	11	61.1111
Norm Mito #9	15	10	66.6667
				65.7182

## Sheet: F3 - % Connected
Group	Image	Grey Scale Value	Connected Score (%)	Average
Saline #1	Whole	30.293	31.7829
Saline #1	Threshold	20.665
Saline #2	Whole	57.237	33.2303
Saline #2	Threshold	38.217
Saline #3	Whole	34.593	52.0394
Saline #3	Threshold	16.591
Saline #4	Whole	33.81	51.4907
Saline #4	Threshold	16.401
Saline #5	Whole	16.802	69.5393
Saline #5	Threshold	5.118
Saline #6	Whole	46.541	59.9471
Saline #6	Threshold	18.641
Saline #7	Whole	30.64	74.8368
Saline #7	Threshold	7.71
Saline #8	Whole	22.707	31.9197
Saline #8	Threshold	15.459		50.5983
Elam #1	Whole	43.04	82.658
Elam #1	Threshold	7.464
Elam #2	Whole	57.897	72.3405
Elam #2	Threshold	16.014
Elam #3	Whole	51.733	55.0558
Elam #3	Threshold	23.251
Elam #4	Whole	34.885	80.0688
Elam #4	Threshold	6.953
Elam #5	Whole	19.312	63.7065
Elam #5	Threshold	7.009
Elam #6	Whole	20.824	71.3744
Elam #6	Threshold	5.961
Elam #7	Whole	42.827	90.966
Elam #7	Threshold	3.869
Elam #8	Whole	43.494	81.0204	74.6488
Elam #8	Threshold	8.255
Norm #1	Whole	37.522	95.7731
Norm #1	Threshold	1.586
Norm #2	Whole	75.729	89.4624
Norm #2	Threshold	7.98
Norm #3	Whole	28.192	94.016
Norm #3	Threshold	1.687
Norm #4	Whole	58.548	92.0851
Norm #4	Threshold	4.634
Norm #5	Whole	48.778	93.9788
Norm #5	Threshold	2.937
Norm #6	Whole	50.632	94.306
Norm #6	Threshold	2.883
Norm #7	Whole	59.683	80.5506
Norm #7	Threshold	11.608
Norm #8	Whole	46.29	81.4409	90.2016
Norm #8	Threshold	8.591

## Sheet: F4 - Elam 
Elam Mito #1
Cristae Area (um^2)	Slice Thickness (um)	Cristae Volume (um^3)	Total Cristae Volume (um^3)	Connected Cristae Area (um^2)	Slice Thickness (um)	Connected Cristae Volume (um^3)	Total Connected Cristae Volume (um^3)	% Cristae Volume Connected (um^3)	Matrix Area (um^2)	Slice Thickness (um)	Matrix Volume (um^3)	Total Matrix Volume (um^3)	Total Mito Volume (um^3)	% Mito Volume Occupied by Cristae	% Mito Volume Occupied by Connected Cristae	% Mito Volume Occupied by Matrix
0.182	0.065	0.01183	0.616005	0.182	0.065	0.01183	0.528255	85.755	0.166	0.065	0.01079	1.35668	1.97269	31.2267	26.7785	68.7733
0.261	0.065	0.016965		0.245	0.065	0.015925			0.362	0.065	0.02353
0.311	0.065	0.020215		0.272	0.065	0.01768			0.651	0.065	0.042315
0.361	0.065	0.023465		0.272	0.065	0.01768			0.724	0.065	0.04706
0.448	0.065	0.02912		0.3	0.065	0.0195			0.907	0.065	0.058955
0.388	0.065	0.02522		0.353	0.065	0.022945			0.971	0.065	0.063115
0.497	0.065	0.032305		0.349	0.065	0.022685			1.045	0.065	0.067925
0.459	0.065	0.029835		0.42	0.065	0.0273			1.103	0.065	0.071695
0.474	0.065	0.03081		0.394	0.065	0.02561			1.138	0.065	0.07397
0.565	0.065	0.036725		0.452	0.065	0.02938			1.184	0.065	0.07696
0.543	0.065	0.035295		0.476	0.065	0.03094			1.202	0.065	0.07813
0.49	0.065	0.03185		0.429	0.065	0.027885			1.213	0.065	0.078845
0.53	0.065	0.03445		0.426	0.065	0.02769			1.215	0.065	0.078975
0.432	0.065	0.02808		0.429	0.065	0.027885			1.313	0.065	0.085345
0.511	0.065	0.033215		0.369	0.065	0.023985			1.136	0.065	0.07384
0.406	0.065	0.02639		0.407	0.065	0.026455			1.223	0.065	0.079495
0.507	0.065	0.032955		0.378	0.065	0.02457			1.029	0.065	0.066885
0.41	0.065	0.02665		0.408	0.065	0.02652			1.005	0.065	0.065325
0.423	0.065	0.027495		0.363	0.065	0.023595			0.858	0.065	0.05577
0.379	0.065	0.024635		0.35	0.065	0.02275			0.782	0.065	0.05083
0.368	0.065	0.02392		0.289	0.065	0.018785			0.671	0.065	0.043615
0.305	0.065	0.019825		0.307	0.065	0.019955			0.548	0.065	0.03562
0.227	0.065	0.014755		0.257	0.065	0.016705			0.426	0.065	0.02769
Elam Mito #2
Cristae Area (um^2)	Slice Thickness (um)	Cristae Volume (um^3)	Total Cristae Volume (um^3)	Connected Cristae Area (um^2)	Slice Thickness (um)	Connected Cristae Volume (um^3)	Total Connected Cristae Volume (um^3)	% Cristae Volume Connected (um^3)	Matrix Area (um^2)	Slice Thickness (um)	Matrix Volume (um^3)	Total Matrix Volume (um^3)	Total Mito Volume (um^3)	% Mito Volume Occupied by Cristae	% Mito Volume Occupied by Connected Cristae	% Mito Volume Occupied by Matrix
0.999	0.065	0.064935	1.41563	0.836	0.065	0.05434	1.0335	73.0061	0.909	0.065	0.059085	1.71815	3.13378	45.1734	32.9793	54.8266
1.035	0.065	0.067275		0.798	0.065	0.05187			0.913	0.065	0.059345
0.958	0.065	0.06227		0.866	0.065	0.05629			1.058	0.065	0.06877
1.001	0.065	0.065065		0.788	0.065	0.05122			1.258	0.065	0.08177
1.053	0.065	0.068445		0.808	0.065	0.05252			1.288	0.065	0.08372
1.104	0.065	0.07176		0.692	0.065	0.04498			1.357	0.065	0.088205
1.103	0.065	0.071695		0.688	0.065	0.04472			1.436	0.065	0.09334
1.089	0.065	0.070785		0.709	0.065	0.046085			1.507	0.065	0.097955
1.108	0.065	0.07202		0.813	0.065	0.052845			1.553	0.065	0.100945
1.156	0.065	0.07514		0.886	0.065	0.05759			1.551	0.065	0.100815
1.114	0.065	0.07241		0.605	0.065	0.039325			1.664	0.065	0.10816
1.067	0.065	0.069355		0.654	0.065	0.04251			1.647	0.065	0.107055
1.044	0.065	0.06786		0.955	0.065	0.062075			1.657	0.065	0.107705
1.036	0.065	0.06734		0.573	0.065	0.037245			1.601	0.065	0.104065
1.034	0.065	0.06721		0.692	0.065	0.04498			1.562	0.065	0.10153
0.939	0.065	0.061035		0.618	0.065	0.04017			1.456	0.065	0.09464
0.985	0.065	0.064025		0.849	0.065	0.055185			1.256	0.065	0.08164
0.912	0.065	0.05928		0.578	0.065	0.03757			1.078	0.065	0.07007
0.897	0.065	0.058305		0.665	0.065	0.043225			0.911	0.065	0.059215
1.027	0.065	0.066755		0.918	0.065	0.05967			0.493	0.065	0.032045
1.118	0.065	0.07267		0.909	0.065	0.059085			0.278	0.065	0.01807
Elam Mito #3
Cristae Area (um^2)	Slice Thickness (um)	Cristae Volume (um^3)	Total Cristae Volume (um^3)	Connected Cristae Area (um^2)	Slice Thickness (um)	Connected Cristae Volume (um^3)	Total Connected Cristae Volume (um^3)	% Cristae Volume Connected (um^3)	Matrix Area (um^2)	Slice Thickness (um)	Matrix Volume (um^3)	Total Matrix Volume (um^3)	Total Mito Volume (um^3)	% Mito Volume Occupied by Cristae	% Mito Volume Occupied by Connected Cristae	% Mito Volume Occupied by Matrix
0.256	0.065	0.01664	1.08205	0.204	0.065	0.01326	0.846755	78.2543	0.138	0.065	0.00897	1.38593	2.46799	43.8437	34.3096	56.1563
0.215	0.065	0.013975		0.204	0.065	0.01326			0.283	0.065	0.018395
0.443	0.065	0.028795		0.415	0.065	0.026975			0.558	0.065	0.03627
0.521	0.065	0.033865		0.408	0.065	0.02652			0.674	0.065	0.04381
0.601	0.065	0.039065		0.456	0.065	0.02964			0.856	0.065	0.05564
0.708	0.065	0.04602		0.714	0.065	0.04641			0.935	0.065	0.060775
0.808	0.065	0.05252		0.671	0.065	0.043615			1.069	0.065	0.069485
0.878	0.065	0.05707		0.755	0.065	0.049075			1.143	0.065	0.074295
0.904	0.065	0.05876		0.655	0.065	0.042575			1.236	0.065	0.08034
0.924	0.065	0.06006		0.63	0.065	0.04095			1.247	0.065	0.081055
0.977	0.065	0.063505		0.937	0.065	0.060905			1.319	0.065	0.085735
1.026	0.065	0.06669		0.8	0.065	0.052			1.324	0.065	0.08606
0.997	0.065	0.064805		0.887	0.065	0.057655			1.314	0.065	0.08541
1.038	0.065	0.06747		0.77	0.065	0.05005			1.328	0.065	0.08632
0.98	0.065	0.0637		0.662	0.065	0.04303			1.327	0.065	0.086255
0.925	0.065	0.060125		0.665	0.065	0.043225			1.323	0.065	0.085995
0.841	0.065	0.054665		0.663	0.065	0.043095			1.151	0.065	0.074815
0.809	0.065	0.052585		0.515	0.065	0.033475			1.008	0.065	0.06552
0.665	0.065	0.043225		0.536	0.065	0.03484			0.877	0.065	0.057005
0.636	0.065	0.04134		0.443	0.065	0.028795			0.744	0.065	0.04836
0.543	0.065	0.035295		0.435	0.065	0.028275			0.611	0.065	0.039715
0.476	0.065	0.03094		0.301	0.065	0.019565			0.497	0.065	0.032305
0.476	0.065	0.03094		0.301	0.065	0.019565			0.36	0.065	0.0234
Elam Mito #4
Cristae Area (um^2)	Slice Thickness (um)	Cristae Volume (um^3)	Total Cristae Volume (um^3)	Connected Cristae Area (um^2)	Slice Thickness (um)	Connected Cristae Volume (um^3)	Total Connected Cristae Volume (um^3)	% Cristae Volume Connected (um^3)	Matrix Area (um^2)	Slice Thickness (um)	Matrix Volume (um^3)	Total Matrix Volume (um^3)	Total Mito Volume (um^3)	% Mito Volume Occupied by Cristae	% Mito Volume Occupied by Connected Cristae	% Mito Volume Occupied by Matrix
0.515	0.065	0.033475	1.16883	0.183	0.065	0.011895	0.807625	69.0969	0.262	0.065	0.01703	1.56006	2.72889	42.8316	29.5953	57.1684
0.236	0.065	0.01534		0.22	0.065	0.0143			0.286	0.065	0.01859
0.276	0.065	0.01794		0.312	0.065	0.02028			0.573	0.065	0.037245
0.474	0.065	0.03081		0.387	0.065	0.025155			0.563	0.065	0.036595
0.508	0.065	0.03302		0.472	0.065	0.03068			0.922	0.065	0.05993
0.693	0.065	0.045045		0.41	0.065	0.02665			0.933	0.065	0.060645
0.718	0.065	0.04667		0.444	0.065	0.02886			1.214	0.065	0.07891
0.774	0.065	0.05031		0.525	0.065	0.034125			1.302	0.065	0.08463
0.72	0.065	0.0468		0.631	0.065	0.041015			1.408	0.065	0.09152
0.865	0.065	0.056225		0.71	0.065	0.04615			1.434	0.065	0.09321
0.953	0.065	0.061945		0.689	0.065	0.044785			1.341	0.065	0.087165
1.043	0.065	0.067795		0.655	0.065	0.042575			1.494	0.065	0.09711
0.928	0.065	0.06032		0.662	0.065	0.04303			1.445	0.065	0.093925
0.936	0.065	0.06084		0.409	0.065	0.026585			1.495	0.065	0.097175
0.901	0.065	0.058565		0.623	0.065	0.040495			1.403	0.065	0.091195
1.006	0.065	0.06539		0.507	0.065	0.032955			1.327	0.065	0.086255
0.903	0.065	0.058695		0.838	0.065	0.05447			1.232	0.065	0.08008
0.981	0.065	0.063765		0.403	0.065	0.026195			1.151	0.065	0.074815
0.797	0.065	0.051805		0.602	0.065	0.03913			1.05	0.065	0.06825
0.888	0.065	0.05772		0.529	0.065	0.034385			0.932	0.065	0.06058
0.693	0.065	0.045045		0.544	0.065	0.03536			0.876	0.065	0.05694
0.767	0.065	0.049855		0.603	0.065	0.039195			0.491	0.065	0.031915
0.683	0.065	0.044395		0.62	0.065	0.0403			0.466	0.065	0.03029
0.724	0.065	0.04706		0.447	0.065	0.029055			0.401	0.065	0.026065
Elam Mito #5
Cristae Area (um^2)	Slice Thickness (um)	Cristae Volume (um^3)	Total Cristae Volume (um^3)	Connected Cristae Area (um^2)	Slice Thickness (um)	Connected Cristae Volume (um^3)	Total Connected Cristae Volume (um^3)	% Cristae Volume Connected (um^3)	Matrix Area (um^2)	Slice Thickness (um)	Matrix Volume (um^3)	Total Matrix Volume (um^3)	Total Mito Volume (um^3)	% Mito Volume Occupied by Cristae	% Mito Volume Occupied by Connected Cristae	% Mito Volume Occupied by Matrix
0.38	0.065	0.0247	1.18449	0.271	0.065	0.017615	0.824915	69.6428	0.188	0.065	0.01222	1.32658	2.51108	47.1707	32.851	52.8293
0.438	0.065	0.02847		0.322	0.065	0.02093			0.324	0.065	0.02106
0.538	0.065	0.03497		0.323	0.065	0.020995			0.593	0.065	0.038545
0.593	0.065	0.038545		0.387	0.065	0.025155			0.729	0.065	0.047385
0.744	0.065	0.04836		0.449	0.065	0.029185			0.846	0.065	0.05499
0.736	0.065	0.04784		0.664	0.065	0.04316			0.935	0.065	0.060775
0.803	0.065	0.052195		0.606	0.065	0.03939			1.087	0.065	0.070655
0.79	0.065	0.05135		0.582	0.065	0.03783			1.189	0.065	0.077285
0.853	0.065	0.055445		0.564	0.065	0.03666			1.264	0.065	0.08216
0.915	0.065	0.059475		0.45	0.065	0.02925			1.232	0.065	0.08008
0.988	0.065	0.06422		0.451	0.065	0.029315			1.282	0.065	0.08333
1.022	0.065	0.06643		0.621	0.065	0.040365			1.287	0.065	0.083655
1.038	0.065	0.06747		0.777	0.065	0.050505			1.314	0.065	0.08541
1.011	0.065	0.065715		0.674	0.065	0.04381			1.223	0.065	0.079495
1.046	0.065	0.06799		0.651	0.065	0.042315			1.134	0.065	0.07371
1.013	0.065	0.065845		0.57	0.065	0.03705			1.057	0.065	0.068705
0.968	0.065	0.06292		0.79	0.065	0.05135			0.898	0.065	0.05837
0.9	0.065	0.0585		0.783	0.065	0.050895			0.82	0.065	0.0533
0.774	0.065	0.05031		0.582	0.065	0.03783			0.744	0.065	0.04836
0.682	0.065	0.04433		0.533	0.065	0.034645			0.657	0.065	0.042705
0.626	0.065	0.04069		0.483	0.065	0.031395			0.557	0.065	0.036205
0.508	0.065	0.03302		0.441	0.065	0.028665			0.431	0.065	0.028015
0.523	0.065	0.033995		0.369	0.065	0.023985			0.441	0.065	0.028665
0.334	0.065	0.02171		0.348	0.065	0.02262			0.177	0.065	0.011505
Elam Mito #6
Cristae Area (um^2)	Slice Thickness (um)	Cristae Volume (um^3)	Total Cristae Volume (um^3)	Connected Cristae Area (um^2)	Slice Thickness (um)	Connected Cristae Volume (um^3)	Total Connected Cristae Volume (um^3)	% Cristae Volume Connected (um^3)	Matrix Area (um^2)	Slice Thickness (um)	Matrix Volume (um^3)	Total Matrix Volume (um^3)	Total Mito Volume (um^3)	% Mito Volume Occupied by Cristae	% Mito Volume Occupied by Connected Cristae	% Mito Volume Occupied by Matrix
0.374	0.065	0.02431	1.06977	0.349	0.065	0.022685	0.865995	80.9515	0.451	0.065	0.029315	1.2181	2.28787	46.7583	37.8516	53.2417
0.499	0.065	0.032435		0.406	0.065	0.02639			0.605	0.065	0.039325
0.608	0.065	0.03952		0.389	0.065	0.025285			0.759	0.065	0.049335
0.799	0.065	0.051935		0.333	0.065	0.021645			0.895	0.065	0.058175
0.85	0.065	0.05525		0.333	0.065	0.021645			1.019	0.065	0.066235
0.951	0.065	0.061815		0.344	0.065	0.02236			1.071	0.065	0.069615
0.891	0.065	0.057915		0.67	0.065	0.04355			1.058	0.065	0.06877
0.929	0.065	0.060385		0.588	0.065	0.03822			1.097	0.065	0.071305
0.957	0.065	0.062205		0.733	0.065	0.047645			1.069	0.065	0.069485
0.958	0.065	0.06227		0.896	0.065	0.05824			1.006	0.065	0.06539
0.936	0.065	0.06084		0.765	0.065	0.049725			1.053	0.065	0.068445
0.946	0.065	0.06149		0.783	0.065	0.050895			1.057	0.065	0.068705
0.985	0.065	0.064025		0.809	0.065	0.052585			1.022	0.065	0.06643
0.907	0.065	0.058955		0.833	0.065	0.054145			0.999	0.065	0.064935
0.831	0.065	0.054015		0.793	0.065	0.051545			1	0.065	0.065
0.787	0.065	0.051155		0.74	0.065	0.0481			1.017	0.065	0.066105
0.623	0.065	0.040495		0.806	0.065	0.05239			0.897	0.065	0.058305
0.595	0.065	0.038675		0.776	0.065	0.05044			0.857	0.065	0.055705
0.549	0.065	0.035685		0.734	0.065	0.04771			0.757	0.065	0.049205
0.565	0.065	0.036725		0.474	0.065	0.03081			0.546	0.065	0.03549
0.511	0.065	0.033215		0.417	0.065	0.027105			0.378	0.065	0.02457
0.407	0.065	0.026455		0.352	0.065	0.02288			0.127	0.065	0.008255
Elam Mito #7
Cristae Area (um^2)	Slice Thickness (um)	Cristae Volume (um^3)	Total Cristae Volume (um^3)	Connected Cristae Area (um^2)	Slice Thickness (um)	Connected Cristae Volume (um^3)	Total Connected Cristae Volume (um^3)	% Cristae Volume Connected (um^3)	Matrix Area (um^2)	Slice Thickness (um)	Matrix Volume (um^3)	Total Matrix Volume (um^3)	Total Mito Volume (um^3)	% Mito Volume Occupied by Cristae	% Mito Volume Occupied by Connected Cristae	% Mito Volume Occupied by Matrix
0.148	0.065	0.00962	1.77846	0.549	0.065	0.035685	1.24378	69.9353	0.021	0.065	0.001365	1.88786	3.66633	48.5081	33.9243	51.4919
0.327	0.065	0.021255		0.693	0.065	0.045045			0.119	0.065	0.007735
0.444	0.065	0.02886		1.036	0.065	0.06734			0.333	0.065	0.021645
0.598	0.065	0.03887		0.991	0.065	0.064415			0.514	0.065	0.03341
0.787	0.065	0.051155		1.093	0.065	0.071045			0.782	0.065	0.05083
1.03	0.065	0.06695		1.223	0.065	0.079495			0.989	0.065	0.064285
1.473	0.065	0.095745		1.262	0.065	0.08203			1.335	0.065	0.086775
1.52	0.065	0.0988		1.101	0.065	0.071565			1.507	0.065	0.097955
1.595	0.065	0.103675		1.011	0.065	0.065715			1.631	0.065	0.106015
1.709	0.065	0.111085		1.128	0.065	0.07332			1.729	0.065	0.112385
1.735	0.065	0.112775		1.194	0.065	0.07761			1.789	0.065	0.116285
1.73	0.065	0.11245		1.243	0.065	0.080795			1.815	0.065	0.117975
1.731	0.065	0.112515		1.098	0.065	0.07137			1.867	0.065	0.121355
1.696	0.065	0.11024		1.032	0.065	0.06708			1.905	0.065	0.123825
1.647	0.065	0.107055		0.929	0.065	0.060385			1.95	0.065	0.12675
1.682	0.065	0.10933		1.019	0.065	0.066235			1.891	0.065	0.122915
1.621	0.065	0.105365		0.701	0.065	0.045565			1.821	0.065	0.118365
1.507	0.065	0.097955		0.556	0.065	0.03614			1.735	0.065	0.112775
1.397	0.065	0.090805		0.432	0.065	0.02808			1.706	0.065	0.11089
1.198	0.065	0.07787		0.39	0.065	0.02535			1.375	0.065	0.089375
0.994	0.065	0.06461		0.312	0.065	0.02028			1.186	0.065	0.07709
0.792	0.065	0.05148		0.142	0.065	0.00923			1.044	0.065	0.06786
Elam Mito #8
Cristae Area (um^2)	Slice Thickness (um)	Cristae Volume (um^3)	Total Cristae Volume (um^3)	Connected Cristae Area (um^2)	Slice Thickness (um)	Connected Cristae Volume (um^3)	Total Connected Cristae Volume (um^3)	% Cristae Volume Connected (um^3)	Matrix Area (um^2)	Slice Thickness (um)	Matrix Volume (um^3)	Total Matrix Volume (um^3)	Total Mito Volume (um^3)	% Mito Volume Occupied by Cristae	% Mito Volume Occupied by Connected Cristae	% Mito Volume Occupied by Matrix
0.382	0.065	0.02483	1.04032	0.375	0.065	0.024375	0.8281	79.6001	0.117	0.065	0.007605	0.897065	1.93739	53.6972	42.7431	46.3028
0.409	0.065	0.026585		0.39	0.065	0.02535			0.234	0.065	0.01521
0.478	0.065	0.03107		0.395	0.065	0.025675			0.424	0.065	0.02756
0.577	0.065	0.037505		0.489	0.065	0.031785			0.502	0.065	0.03263
0.676	0.065	0.04394		0.488	0.065	0.03172			0.642	0.065	0.04173
0.832	0.065	0.05408		0.57	0.065	0.03705			0.729	0.065	0.047385
1.058	0.065	0.06877		0.839	0.065	0.054535			0.843	0.065	0.054795
1.069	0.065	0.069485		0.8	0.065	0.052			0.931	0.065	0.060515
1.086	0.065	0.07059		0.834	0.065	0.05421			0.989	0.065	0.064285
1.118	0.065	0.07267		0.785	0.065	0.051025			1.073	0.065	0.069745
1.089	0.065	0.070785		0.856	0.065	0.05564			1.019	0.065	0.066235
1.119	0.065	0.072735		0.94	0.065	0.0611			1.034	0.065	0.06721
1.073	0.065	0.069745		0.86	0.065	0.0559			0.948	0.065	0.06162
0.981	0.065	0.063765		0.723	0.065	0.046995			0.853	0.065	0.055445
0.939	0.065	0.061035		0.764	0.065	0.04966			0.788	0.065	0.05122
0.816	0.065	0.05304		0.681	0.065	0.044265			0.738	0.065	0.04797
0.647	0.065	0.042055		0.554	0.065	0.03601			0.627	0.065	0.040755
0.533	0.065	0.034645		0.417	0.065	0.027105			0.558	0.065	0.03627
0.419	0.065	0.027235		0.314	0.065	0.02041			0.407	0.065	0.026455
0.411	0.065	0.026715		0.385	0.065	0.025025			0.253	0.065	0.016445
0.293	0.065	0.019045		0.281	0.065	0.018265			0.092	0.065	0.00598
Elam Mito #9
Cristae Area (um^2)	Slice Thickness (um)	Cristae Volume (um^3)	Total Cristae Volume (um^3)	Connected Cristae Area (um^2)	Slice Thickness (um)	Connected Cristae Volume (um^3)	Total Connected Cristae Volume (um^3)	% Cristae Volume Connected (um^3)	Matrix Area (um^2)	Slice Thickness (um)	Matrix Volume (um^3)	Total Matrix Volume (um^3)	Total Mito Volume (um^3)	% Mito Volume Occupied by Cristae	% Mito Volume Occupied by Connected Cristae	% Mito Volume Occupied by Matrix
0.535	0.065	0.034775	1.51281	0.522	0.065	0.03393	1.23019	81.3182	0.104	0.065	0.00676	1.32984	2.84265	53.2184	43.2762	46.7816
0.645	0.065	0.041925		0.586	0.065	0.03809			0.442	0.065	0.02873
0.978	0.065	0.06357		0.839	0.065	0.054535			0.826	0.065	0.05369
1.067	0.065	0.069355		0.763	0.065	0.049595			0.973	0.065	0.063245
1.255	0.065	0.081575		1.103	0.065	0.071695			1.08	0.065	0.0702
1.357	0.065	0.088205		1.182	0.065	0.07683			1.171	0.065	0.076115
1.42	0.065	0.0923		1.14	0.065	0.0741			1.254	0.065	0.08151
1.227	0.065	0.079755		0.738	0.065	0.04797			1.506	0.065	0.09789
1.399	0.065	0.090935		1.106	0.065	0.07189			1.418	0.065	0.09217
1.519	0.065	0.098735		1.198	0.065	0.07787			1.38	0.065	0.0897
1.573	0.065	0.102245		1.395	0.065	0.090675			1.379	0.065	0.089635
1.528	0.065	0.09932		1.344	0.065	0.08736			1.345	0.065	0.087425
1.506	0.065	0.09789		1.192	0.065	0.07748			1.298	0.065	0.08437
1.472	0.065	0.09568		1.261	0.065	0.081965			1.194	0.065	0.07761
1.432	0.065	0.09308		1.12	0.065	0.0728			1.115	0.065	0.072475
1.264	0.065	0.08216		1.038	0.065	0.06747			1.079	0.065	0.070135
1.009	0.065	0.065585		0.716	0.065	0.04654			1.111	0.065	0.072215
0.857	0.065	0.055705		0.645	0.065	0.041925			0.719	0.065	0.046735
0.677	0.065	0.044005		0.558	0.065	0.03627			0.62	0.065	0.0403
0.554	0.065	0.03601		0.48	0.065	0.0312			0.445	0.065	0.028925
Elam Mito #10
Cristae Area (um^2)	Slice Thickness (um)	Cristae Volume (um^3)	Total Cristae Volume (um^3)	Connected Cristae Area (um^2)	Slice Thickness (um)	Connected Cristae Volume (um^3)	Total Connected Cristae Volume (um^3)	% Cristae Volume Connected (um^3)	Matrix Area (um^2)	Slice Thickness (um)	Matrix Volume (um^3)	Total Matrix Volume (um^3)	Total Mito Volume (um^3)	% Mito Volume Occupied by Cristae	% Mito Volume Occupied by Connected Cristae	% Mito Volume Occupied by Matrix
0.237	0.065	0.015405	1.08446	0.218	0.065	0.01417	0.7696	70.9662	0.062	0.065	0.00403	1.23851	2.32297	46.6842	33.13	53.3158
0.315	0.065	0.020475		0.253	0.065	0.016445			0.297	0.065	0.019305
0.435	0.065	0.028275		0.323	0.065	0.020995			0.491	0.065	0.031915
0.554	0.065	0.03601		0.414	0.065	0.02691			0.652	0.065	0.04238
0.663	0.065	0.043095		0.51	0.065	0.03315			0.861	0.065	0.055965
0.777	0.065	0.050505		0.547	0.065	0.035555			0.937	0.065	0.060905
0.882	0.065	0.05733		0.681	0.065	0.044265			1.037	0.065	0.067405
0.931	0.065	0.060515		0.556	0.065	0.03614			1.12	0.065	0.0728
1.093	0.065	0.071045		0.907	0.065	0.058955			1.118	0.065	0.07267
1.145	0.065	0.074425		0.663	0.065	0.043095			1.24	0.065	0.0806
1.103	0.065	0.071695		0.732	0.065	0.04758			1.332	0.065	0.08658
1.179	0.065	0.076635		0.875	0.065	0.056875			1.355	0.065	0.088075
1.189	0.065	0.077285		0.93	0.065	0.06045			1.338	0.065	0.08697
1.174	0.065	0.07631		0.839	0.065	0.054535			1.386	0.065	0.09009
1.084	0.065	0.07046		0.731	0.065	0.047515			1.358	0.065	0.08827
1.041	0.065	0.067665		0.701	0.065	0.045565			1.246	0.065	0.08099
0.924	0.065	0.06006		0.582	0.065	0.03783			1.123	0.065	0.072995
0.763	0.065	0.049595		0.448	0.065	0.02912			0.964	0.065	0.06266
0.674	0.065	0.04381		0.467	0.065	0.030355			0.727	0.065	0.047255
0.521	0.065	0.033865		0.463	0.065	0.030095			0.41	0.065	0.02665

## Sheet: F4 - Sal 
Saline Mito #1	Saline #1
Cristae Area (um^2)	Slice Thickness (um)	Cristae Volume (um^3)	Total Cristae Volume (um^3)	Connected Cristae Area (um^2)	Slice Thickness (um)	Connected Cristae Volume (um^3)	Total Connected Cristae Volume (um^3)	% Cristae Volume Connected (um^3)	Matrix Area (um^2)	Slice Thickness (um)	Matrix Volume (um^3)	Total Matrix Volume (um^3)	Total Mito Volume (um^3)	% Mito Volume Occupied by Cristae	% Mito Volume Occupied by Connected Cristae	% Mito Volume Occupied by Matrix
0.202	0.065	0.01313	0.493415	0.171	0.065	0.011115	0.259545	52.6018	0.087	0.065	0.005655	0.697905	1.19132	41.4175	21.7863	58.5825
0.224	0.065	0.01456		0.195	0.065	0.012675			0.191	0.065	0.012415
0.259	0.065	0.016835		0.224	0.065	0.01456			0.256	0.065	0.01664
0.282	0.065	0.01833		0.223	0.065	0.014495			0.35	0.065	0.02275
0.307	0.065	0.019955		0.238	0.065	0.01547			0.42	0.065	0.0273
0.328	0.065	0.02132		0.185	0.065	0.012025			0.473	0.065	0.030745
0.351	0.065	0.022815		0.184	0.065	0.01196			0.518	0.065	0.03367
0.397	0.065	0.025805		0.226	0.065	0.01469			0.54	0.065	0.0351
0.38	0.065	0.0247		0.191	0.065	0.012415			0.601	0.065	0.039065
0.432	0.065	0.02808		0.255	0.065	0.016575			0.581	0.065	0.037765
0.444	0.065	0.02886		0.176	0.065	0.01144			0.602	0.065	0.03913
0.444	0.065	0.02886		0.146	0.065	0.00949			0.613	0.065	0.039845
0.454	0.065	0.02951		0.23	0.065	0.01495			0.608	0.065	0.03952
0.442	0.065	0.02873		0.21	0.065	0.01365			0.6	0.065	0.039
0.408	0.065	0.02652		0.188	0.065	0.01222			0.622	0.065	0.04043
0.372	0.065	0.02418		0.072	0.065	0.00468			0.601	0.065	0.039065
0.382	0.065	0.02483		0.078	0.065	0.00507			0.566	0.065	0.03679
0.366	0.065	0.02379		0.256	0.065	0.01664			0.547	0.065	0.035555
0.291	0.065	0.018915		0.089	0.065	0.005785			0.517	0.065	0.033605
0.293	0.065	0.019045		0.144	0.065	0.00936			0.458	0.065	0.02977
0.132	0.065	0.00858		0.02	0.065	0.0013			0.483	0.065	0.031395
0.214	0.065	0.01391		0.154	0.065	0.01001			0.303	0.065	0.019695
0.187	0.065	0.012155		0.138	0.065	0.00897			0.2	0.065	0.013
Saline Mito #2
Cristae Area (um^2)	Slice Thickness (um)	Cristae Volume (um^3)	Total Cristae Volume (um^3)	Connected Cristae Area (um^2)	Slice Thickness (um)	Connected Cristae Volume (um^3)	Total Connected Cristae Volume (um^3)	% Cristae Volume Connected (um^3)	Matrix Area (um^2)	Slice Thickness (um)	Matrix Volume (um^3)	Total Matrix Volume (um^3)	Total Mito Volume (um^3)	% Mito Volume Occupied by Cristae	% Mito Volume Occupied by Connected Cristae	% Mito Volume Occupied by Matrix
0.198	0.065	0.01287	0.4017	0.183	0.065	0.011895	0.20748	51.6505	0.054	0.065	0.00351	0.415545	0.817245	49.1529	25.3877	50.8471
0.244	0.065	0.01586		0.208	0.065	0.01352			0.101	0.065	0.006565
0.339	0.065	0.022035		0.262	0.065	0.01703			0.191	0.065	0.012415
0.326	0.065	0.02119		0.24	0.065	0.0156			0.303	0.065	0.019695
0.327	0.065	0.021255		0.188	0.065	0.01222			0.369	0.065	0.023985
0.386	0.065	0.02509		0.197	0.065	0.012805			0.414	0.065	0.02691
0.382	0.065	0.02483		0.138	0.065	0.00897			0.454	0.065	0.02951
0.346	0.065	0.02249		0.075	0.065	0.004875			0.499	0.065	0.032435
0.386	0.065	0.02509		0.073	0.065	0.004745			0.482	0.065	0.03133
0.39	0.065	0.02535		0.107	0.065	0.006955			0.456	0.065	0.02964
0.433	0.065	0.028145		0.137	0.065	0.008905			0.448	0.065	0.02912
0.409	0.065	0.026585		0.154	0.065	0.01001			0.44	0.065	0.0286
0.395	0.065	0.025675		0.148	0.065	0.00962			0.402	0.065	0.02613
0.314	0.065	0.02041		0.081	0.065	0.005265			0.438	0.065	0.02847
0.301	0.065	0.019565		0.202	0.065	0.01313			0.393	0.065	0.025545
0.264	0.065	0.01716		0.19	0.065	0.01235			0.333	0.065	0.021645
0.22	0.065	0.0143		0.185	0.065	0.012025			0.282	0.065	0.01833
0.203	0.065	0.013195		0.146	0.065	0.00949			0.194	0.065	0.01261
0.184	0.065	0.01196		0.151	0.065	0.009815			0.111	0.065	0.007215
0.133	0.065	0.008645		0.127	0.065	0.008255			0.029	0.065	0.001885
Saline Mito #3
Cristae Area (um^2)	Slice Thickness (um)	Cristae Volume (um^3)	Total Cristae Volume (um^3)	Connected Cristae Area (um^2)	Slice Thickness (um)	Connected Cristae Volume (um^3)	Total Connected Cristae Volume (um^3)	% Cristae Volume Connected (um^3)	Matrix Area (um^2)	Slice Thickness (um)	Matrix Volume (um^3)	Total Matrix Volume (um^3)	Total Mito Volume (um^3)	% Mito Volume Occupied by Cristae	% Mito Volume Occupied by Connected Cristae	% Mito Volume Occupied by Matrix
0.341	0.065	0.022165	1.27998	0.312	0.065	0.02028	0.812565	63.4826	0.199	0.065	0.012935	1.47036	2.75034	46.5389	29.5441	53.4611
0.429	0.065	0.027885		0.338	0.065	0.02197			0.35	0.065	0.02275
0.583	0.065	0.037895		0.449	0.065	0.029185			0.453	0.065	0.029445
0.578	0.065	0.03757		0.356	0.065	0.02314			0.635	0.065	0.041275
0.702	0.065	0.04563		0.477	0.065	0.031005			0.715	0.065	0.046475
0.819	0.065	0.053235		0.614	0.065	0.03991			0.813	0.065	0.052845
0.826	0.065	0.05369		0.573	0.065	0.037245			0.962	0.065	0.06253
0.846	0.065	0.05499		0.399	0.065	0.025935			1.106	0.065	0.07189
0.932	0.065	0.06058		0.583	0.065	0.037895			1.183	0.065	0.076895
0.952	0.065	0.06188		0.534	0.065	0.03471			1.247	0.065	0.081055
1.021	0.065	0.066365		0.674	0.065	0.04381			1.254	0.065	0.08151
1.014	0.065	0.06591		0.502	0.065	0.03263			1.255	0.065	0.081575
1.031	0.065	0.067015		0.484	0.065	0.03146			1.241	0.065	0.080665
1.083	0.065	0.070395		0.699	0.065	0.045435			1.182	0.065	0.07683
0.992	0.065	0.06448		0.593	0.065	0.038545			1.247	0.065	0.081055
1.003	0.065	0.065195		0.639	0.065	0.041535			1.158	0.065	0.07527
0.953	0.065	0.061945		0.617	0.065	0.040105			1.128	0.065	0.07332
0.93	0.065	0.06045		0.534	0.065	0.03471			1.058	0.065	0.06877
0.848	0.065	0.05512		0.556	0.065	0.03614			1.013	0.065	0.065845
0.717	0.065	0.046605		0.365	0.065	0.023725			0.995	0.065	0.064675
0.707	0.065	0.045955		0.491	0.065	0.031915			0.893	0.065	0.058045
0.625	0.065	0.040625		0.427	0.065	0.027755			0.771	0.065	0.050115
0.546	0.065	0.03549		0.391	0.065	0.025415			0.624	0.065	0.04056
0.48	0.065	0.0312		0.31	0.065	0.02015			0.506	0.065	0.03289
0.403	0.065	0.026195		0.326	0.065	0.02119			0.37	0.065	0.02405
0.331	0.065	0.021515		0.258	0.065	0.01677			0.263	0.065	0.017095
Saline Mito #4
Cristae Area (um^2)	Slice Thickness (um)	Cristae Volume (um^3)	Total Cristae Volume (um^3)	Connected Cristae Area (um^2)	Slice Thickness (um)	Connected Cristae Volume (um^3)	Total Connected Cristae Volume (um^3)	% Cristae Volume Connected (um^3)	Matrix Area (um^2)	Slice Thickness (um)	Matrix Volume (um^3)	Total Matrix Volume (um^3)	Total Mito Volume (um^3)	% Mito Volume Occupied by Cristae	% Mito Volume Occupied by Connected Cristae	% Mito Volume Occupied by Matrix
0.248	0.065	0.01612	0.70499	0.215	0.065	0.013975	0.314925	44.6708	0.12	0.065	0.0078	0.915005	1.62	43.518	19.4399	56.482
0.323	0.065	0.020995		0.256	0.065	0.01664			0.255	0.065	0.016575
0.317	0.065	0.020605		0.237	0.065	0.015405			0.4	0.065	0.026
0.439	0.065	0.028535		0.288	0.065	0.01872			0.477	0.065	0.031005
0.523	0.065	0.033995		0.294	0.065	0.01911			0.549	0.065	0.035685
0.495	0.065	0.032175		0.139	0.065	0.009035			0.63	0.065	0.04095
0.495	0.065	0.032175		0.138	0.065	0.00897			0.723	0.065	0.046995
0.525	0.065	0.034125		0.19	0.065	0.01235			0.79	0.065	0.05135
0.598	0.065	0.03887		0.091	0.065	0.005915			0.798	0.065	0.05187
0.687	0.065	0.044655		0.262	0.065	0.01703			0.963	0.065	0.062595
0.744	0.065	0.04836		0.232	0.065	0.01508			0.921	0.065	0.059865
0.693	0.065	0.045045		0.268	0.065	0.01742			1.015	0.065	0.065975
0.713	0.065	0.046345		0.274	0.065	0.01781			0.943	0.065	0.061295
0.696	0.065	0.04524		0.24	0.065	0.0156			0.988	0.065	0.06422
0.69	0.065	0.04485		0.267	0.065	0.017355			0.956	0.065	0.06214
0.65	0.065	0.04225		0.292	0.065	0.01898			0.908	0.065	0.05902
0.573	0.065	0.037245		0.269	0.065	0.017485			0.842	0.065	0.05473
0.428	0.065	0.02782		0.181	0.065	0.011765			0.74	0.065	0.0481
0.395	0.065	0.025675		0.259	0.065	0.016835			0.534	0.065	0.03471
0.355	0.065	0.023075		0.253	0.065	0.016445			0.334	0.065	0.02171
0.259	0.065	0.016835		0.2	0.065	0.013			0.191	0.065	0.012415
Saline Mito #5
Cristae Area (um^2)	Slice Thickness (um)	Cristae Volume (um^3)	Total Cristae Volume (um^3)	Connected Cristae Area (um^2)	Slice Thickness (um)	Connected Cristae Volume (um^3)	Total Connected Cristae Volume (um^3)	% Cristae Volume Connected (um^3)	Matrix Area (um^2)	Slice Thickness (um)	Matrix Volume (um^3)	Total Matrix Volume (um^3)	Total Mito Volume (um^3)	% Mito Volume Occupied by Cristae	% Mito Volume Occupied by Connected Cristae	% Mito Volume Occupied by Matrix
0.187	0.065	0.012155	0.565695	0.107	0.065	0.006955	0.360295	63.6907	0.061	0.065	0.003965	0.697385	1.26308	44.7869	28.5251	55.2131
0.277	0.065	0.018005		0.176	0.065	0.01144			0.218	0.065	0.01417
0.409	0.065	0.026585		0.226	0.065	0.01469			0.361	0.065	0.023465
0.49	0.065	0.03185		0.298	0.065	0.01937			0.487	0.065	0.031655
0.517	0.065	0.033605		0.306	0.065	0.01989			0.621	0.065	0.040365
0.568	0.065	0.03692		0.295	0.065	0.019175			0.711	0.065	0.046215
0.602	0.065	0.03913		0.336	0.065	0.02184			0.746	0.065	0.04849
0.622	0.065	0.04043		0.5	0.065	0.0325			0.802	0.065	0.05213
0.571	0.065	0.037115		0.469	0.065	0.030485			0.896	0.065	0.05824
0.572	0.065	0.03718		0.32	0.065	0.0208			0.863	0.065	0.056095
0.53	0.065	0.03445		0.323	0.065	0.020995			0.839	0.065	0.054535
0.52	0.065	0.0338		0.289	0.065	0.018785			0.802	0.065	0.05213
0.54	0.065	0.0351		0.154	0.065	0.01001			0.707	0.065	0.045955
0.442	0.065	0.02873		0.352	0.065	0.02288			0.704	0.065	0.04576
0.433	0.065	0.028145		0.204	0.065	0.01326			0.582	0.065	0.03783
0.411	0.065	0.026715		0.259	0.065	0.016835			0.463	0.065	0.030095
0.367	0.065	0.023855		0.309	0.065	0.020085			0.372	0.065	0.02418
0.316	0.065	0.02054		0.217	0.065	0.014105			0.247	0.065	0.016055
0.202	0.065	0.01313		0.286	0.065	0.01859			0.173	0.065	0.011245
0.127	0.065	0.008255		0.117	0.065	0.007605			0.074	0.065	0.00481
Saline Mito #6
Cristae Area (um^2)	Slice Thickness (um)	Cristae Volume (um^3)	Total Cristae Volume (um^3)	Connected Cristae Area (um^2)	Slice Thickness (um)	Connected Cristae Volume (um^3)	Total Connected Cristae Volume (um^3)	% Cristae Volume Connected (um^3)	Matrix Area (um^2)	Slice Thickness (um)	Matrix Volume (um^3)	Total Matrix Volume (um^3)	Total Mito Volume (um^3)	% Mito Volume Occupied by Cristae	% Mito Volume Occupied by Connected Cristae	% Mito Volume Occupied by Matrix
0.136	0.065	0.00884	0.863265	0.099	0.065	0.006435	0.496275	57.4881	0.162	0.065	0.01053	1.25275	2.11601	40.7968	23.4533	59.2032
0.228	0.065	0.01482		0.169	0.065	0.010985			0.257	0.065	0.016705
0.307	0.065	0.019955		0.243	0.065	0.015795			0.412	0.065	0.02678
0.357	0.065	0.023205		0.156	0.065	0.01014			0.547	0.065	0.035555
0.429	0.065	0.027885		0.24	0.065	0.0156			0.725	0.065	0.047125
0.499	0.065	0.032435		0.289	0.065	0.018785			0.891	0.065	0.057915
0.528	0.065	0.03432		0.277	0.065	0.018005			1.019	0.065	0.066235
0.592	0.065	0.03848		0.206	0.065	0.01339			1.08	0.065	0.0702
0.632	0.065	0.04108		0.326	0.065	0.02119			1.141	0.065	0.074165
0.663	0.065	0.043095		0.296	0.065	0.01924			1.182	0.065	0.07683
0.767	0.065	0.049855		0.407	0.065	0.026455			1.174	0.065	0.07631
0.738	0.065	0.04797		0.339	0.065	0.022035			1.257	0.065	0.081705
0.787	0.065	0.051155		0.458	0.065	0.02977			1.151	0.065	0.074815
0.772	0.065	0.05018		0.374	0.065	0.02431			1.113	0.065	0.072345
0.772	0.065	0.05018		0.467	0.065	0.030355			1.035	0.065	0.067275
0.719	0.065	0.046735		0.376	0.065	0.02444			0.962	0.065	0.06253
0.634	0.065	0.04121		0.437	0.065	0.028405			0.924	0.065	0.06006
0.743	0.065	0.048295		0.374	0.065	0.02431			0.721	0.065	0.046865
0.594	0.065	0.03861		0.37	0.065	0.02405			0.73	0.065	0.04745
0.523	0.065	0.033995		0.347	0.065	0.022555			0.663	0.065	0.043095
0.45	0.065	0.02925		0.336	0.065	0.02184			0.606	0.065	0.03939
0.413	0.065	0.026845		0.283	0.065	0.018395			0.537	0.065	0.034905
0.367	0.065	0.023855		0.265	0.065	0.017225			0.417	0.065	0.027105
0.357	0.065	0.023205		0.269	0.065	0.017485			0.327	0.065	0.021255
0.274	0.065	0.01781		0.232	0.065	0.01508			0.24	0.065	0.0156
Saline Mito #7
Cristae Area (um^2)	Slice Thickness (um)	Cristae Volume (um^3)	Total Cristae Volume (um^3)	Connected Cristae Area (um^2)	Slice Thickness (um)	Connected Cristae Volume (um^3)	Total Connected Cristae Volume (um^3)	% Cristae Volume Connected (um^3)	Matrix Area (um^2)	Slice Thickness (um)	Matrix Volume (um^3)	Total Matrix Volume (um^3)	Total Mito Volume (um^3)	% Mito Volume Occupied by Cristae	% Mito Volume Occupied by Connected Cristae	% Mito Volume Occupied by Matrix
0.267	0.065	0.017355	0.77298	0.185	0.065	0.012025	0.35737	46.2328	0.283	0.065	0.018395	1.20146	1.97444	39.1493	18.0998	60.8507
0.336	0.065	0.02184		0.199	0.065	0.012935			0.487	0.065	0.031655
0.454	0.065	0.02951		0.264	0.065	0.01716			0.625	0.065	0.040625
0.549	0.065	0.035685		0.285	0.065	0.018525			0.835	0.065	0.054275
0.557	0.065	0.036205		0.254	0.065	0.01651			0.984	0.065	0.06396
0.651	0.065	0.042315		0.337	0.065	0.021905			1.027	0.065	0.066755
0.695	0.065	0.045175		0.261	0.065	0.016965			1.076	0.065	0.06994
0.757	0.065	0.049205		0.463	0.065	0.030095			1.138	0.065	0.07397
0.799	0.065	0.051935		0.257	0.065	0.016705			1.095	0.065	0.071175
0.836	0.065	0.05434		0.397	0.065	0.025805			1.119	0.065	0.072735
0.757	0.065	0.049205		0.3	0.065	0.0195			1.226	0.065	0.07969
0.694	0.065	0.04511		0.36	0.065	0.0234			1.204	0.065	0.07826
0.678	0.065	0.04407		0.166	0.065	0.01079			1.116	0.065	0.07254
0.663	0.065	0.043095		0.249	0.065	0.016185			0.999	0.065	0.064935
0.548	0.065	0.03562		0.201	0.065	0.013065			1.017	0.065	0.066105
0.533	0.065	0.034645		0.078	0.065	0.00507			0.867	0.065	0.056355
0.511	0.065	0.033215		0.329	0.065	0.021385			0.737	0.065	0.047905
0.423	0.065	0.027495		0.255	0.065	0.016575			0.71	0.065	0.04615
0.383	0.065	0.024895		0.151	0.065	0.009815			0.626	0.065	0.04069
0.331	0.065	0.021515		0.221	0.065	0.014365			0.412	0.065	0.02678
0.261	0.065	0.016965		0.144	0.065	0.00936			0.281	0.065	0.018265
0.209	0.065	0.013585		0.142	0.065	0.00923			0.62	0.065	0.0403
Saline Mito #8
Cristae Area (um^2)	Slice Thickness (um)	Cristae Volume (um^3)	Total Cristae Volume (um^3)	Connected Cristae Area (um^2)	Slice Thickness (um)	Connected Cristae Volume (um^3)	Total Connected Cristae Volume (um^3)	% Cristae Volume Connected (um^3)	Matrix Area (um^2)	Slice Thickness (um)	Matrix Volume (um^3)	Total Matrix Volume (um^3)	Total Mito Volume (um^3)	% Mito Volume Occupied by Cristae	% Mito Volume Occupied by Connected Cristae	% Mito Volume Occupied by Matrix
0.259	0.065	0.016835	0.570635	0.226	0.065	0.01469	0.33865	59.3462	0.116	0.065	0.00754	0.9295	1.50014	38.0389	22.5746	61.9611
0.264	0.065	0.01716		0.212	0.065	0.01378			0.237	0.065	0.015405
0.36	0.065	0.0234		0.293	0.065	0.019045			0.361	0.065	0.023465
0.546	0.065	0.03549		0.362	0.065	0.02353			0.678	0.065	0.04407
0.59	0.065	0.03835		0.407	0.065	0.026455			0.881	0.065	0.057265
0.57	0.065	0.03705		0.31	0.065	0.02015			1.029	0.065	0.066885
0.601	0.065	0.039065		0.303	0.065	0.019695			1.096	0.065	0.07124
0.611	0.065	0.039715		0.356	0.065	0.02314			1.142	0.065	0.07423
0.62	0.065	0.0403		0.352	0.065	0.02288			1.15	0.065	0.07475
0.639	0.065	0.041535		0.344	0.065	0.02236			1.124	0.065	0.07306
0.586	0.065	0.03809		0.295	0.065	0.019175			1.129	0.065	0.073385
0.58	0.065	0.0377		0.266	0.065	0.01729			1.085	0.065	0.070525
0.566	0.065	0.03679		0.298	0.065	0.01937			0.994	0.065	0.06461
0.453	0.065	0.029445		0.213	0.065	0.013845			0.943	0.065	0.061295
0.405	0.065	0.026325		0.201	0.065	0.013065			0.83	0.065	0.05395
0.381	0.065	0.024765		0.218	0.065	0.01417			0.672	0.065	0.04368
0.316	0.065	0.02054		0.198	0.065	0.01287			0.453	0.065	0.029445
0.251	0.065	0.016315		0.205	0.065	0.013325			0.26	0.065	0.0169
0.181	0.065	0.011765		0.151	0.065	0.009815			0.12	0.065	0.0078
Saline Mito #9
Cristae Area (um^2)	Slice Thickness (um)	Cristae Volume (um^3)	Total Cristae Volume (um^3)	Connected Cristae Area (um^2)	Slice Thickness (um)	Connected Cristae Volume (um^3)	Total Connected Cristae Volume (um^3)	% Cristae Volume Connected (um^3)	Matrix Area (um^2)	Slice Thickness (um)	Matrix Volume (um^3)	Total Matrix Volume (um^3)	Total Mito Volume (um^3)	% Mito Volume Occupied by Cristae	% Mito Volume Occupied by Connected Cristae	% Mito Volume Occupied by Matrix
0.274	0.065	0.01781	1.08758	0.266	0.065	0.01729	0.686335	63.1066	0.073	0.065	0.004745	1.30734	2.39492	45.4119	28.6579	54.5881
0.419	0.065	0.027235		0.36	0.065	0.0234			0.276	0.065	0.01794
0.494	0.065	0.03211		0.383	0.065	0.024895			0.513	0.065	0.033345
0.61	0.065	0.03965		0.421	0.065	0.027365			0.664	0.065	0.04316
0.731	0.065	0.047515		0.421	0.065	0.027365			0.801	0.065	0.052065
0.802	0.065	0.05213		0.559	0.065	0.036335			0.916	0.065	0.05954
0.846	0.065	0.05499		0.618	0.065	0.04017			1.082	0.065	0.07033
0.861	0.065	0.055965		0.502	0.065	0.03263			1.159	0.065	0.075335
0.949	0.065	0.061685		0.649	0.065	0.042185			1.213	0.065	0.078845
0.98	0.065	0.0637		0.566	0.065	0.03679			1.282	0.065	0.08333
1.023	0.065	0.066495		0.685	0.065	0.044525			1.26	0.065	0.0819
1.061	0.065	0.068965		0.524	0.065	0.03406			1.261	0.065	0.081965
1.043	0.065	0.067795		0.591	0.065	0.038415			1.27	0.065	0.08255
1.044	0.065	0.06786		0.779	0.065	0.050635			1.244	0.065	0.08086
0.978	0.065	0.06357		0.473	0.065	0.030745			1.235	0.065	0.080275
0.989	0.065	0.064285		0.596	0.065	0.03874			1.151	0.065	0.074815
0.862	0.065	0.05603		0.401	0.065	0.026065			1.137	0.065	0.073905
0.847	0.065	0.055055		0.664	0.065	0.04316			1.017	0.065	0.066105
0.731	0.065	0.047515		0.382	0.065	0.02483			0.967	0.065	0.062855
0.648	0.065	0.04212		0.356	0.065	0.02314			0.851	0.065	0.055315
0.54	0.065	0.0351		0.363	0.065	0.023595			0.741	0.065	0.048165
0.48	0.065	0.0312		0.344	0.065	0.02236			0.569	0.065	0.036985
Saline Mito #10
Cristae Area (um^2)	Slice Thickness (um)	Cristae Volume (um^3)	Total Cristae Volume (um^3)	Connected Cristae Area (um^2)	Slice Thickness (um)	Connected Cristae Volume (um^3)	Total Connected Cristae Volume (um^3)	% Cristae Volume Connected (um^3)	Matrix Area (um^2)	Slice Thickness (um)	Matrix Volume (um^3)	Total Matrix Volume (um^3)	Total Mito Volume (um^3)	% Mito Volume Occupied by Cristae	% Mito Volume Occupied by Connected Cristae	% Mito Volume Occupied by Matrix
0.241	0.065	0.015665	0.740155	0.218	0.065	0.01417	0.44135	59.6294	0.103	0.065	0.006695	0.948805	1.68896	43.8231	26.1315	56.1769
0.356	0.065	0.02314		0.314	0.065	0.02041			0.253	0.065	0.016445
0.509	0.065	0.033085		0.2	0.065	0.013			0.497	0.065	0.032305
0.48	0.065	0.0312		0.29	0.065	0.01885			0.72	0.065	0.0468
0.555	0.065	0.036075		0.307	0.065	0.019955			0.832	0.065	0.05408
0.607	0.065	0.039455		0.238	0.065	0.01547			0.916	0.065	0.05954
0.625	0.065	0.040625		0.249	0.065	0.016185			0.999	0.065	0.064935
0.732	0.065	0.04758		0.485	0.065	0.031525			0.949	0.065	0.061685
0.737	0.065	0.047905		0.454	0.065	0.02951			0.972	0.065	0.06318
0.755	0.065	0.049075		0.49	0.065	0.03185			0.98	0.065	0.0637
0.75	0.065	0.04875		0.402	0.065	0.02613			0.963	0.065	0.062595
0.695	0.065	0.045175		0.357	0.065	0.023205			0.932	0.065	0.06058
0.707	0.065	0.045955		0.308	0.065	0.02002			0.929	0.065	0.060385
0.694	0.065	0.04511		0.457	0.065	0.029705			0.846	0.065	0.05499
0.618	0.065	0.04017		0.472	0.065	0.03068			0.79	0.065	0.05135
0.604	0.065	0.03926		0.427	0.065	0.027755			0.723	0.065	0.046995
0.511	0.065	0.033215		0.328	0.065	0.02132			0.649	0.065	0.042185
0.44	0.065	0.0286		0.278	0.065	0.01807			0.572	0.065	0.03718
0.335	0.065	0.021775		0.197	0.065	0.012805			0.475	0.065	0.030875
0.259	0.065	0.016835		0.176	0.065	0.01144			0.311	0.065	0.020215
0.177	0.065	0.011505		0.143	0.065	0.009295			0.186	0.065	0.01209

## Sheet: F4 - Norm 
Normoxic Mito #1
Cristae Area (um^2)	Slice Thickness (um)	Cristae Volume (um^3)	Total Cristae Volume (um^3)	Connected Cristae Area (um^2)	Slice Thickness (um)	Connected Cristae Volume (um^3)	Total Connected Cristae Volume (um^3)	% Cristae Volume Connected (um^3)	Matrix Area (um^2)	Slice Thickness (um)	Matrix Volume (um^3)	Total Matrix Volume (um^3)	Total Mito Volume (um^3)	% Mito Volume Occupied by Cristae	% Mito Volume Occupied by Connected Cristae	% Mito Volume Occupied by Matrix
0.711	0.065	0.046215	1.51957	0.337	0.065	0.021905	1.2727	83.754	0.045	0.065	0.002925	0.57356	2.09313	72.598	60.8037	27.402
0.37	0.065	0.02405		0.422	0.065	0.02743			0.113	0.065	0.007345
0.473	0.065	0.030745		0.521	0.065	0.033865			0.164	0.065	0.01066
0.582	0.065	0.03783		0.706	0.065	0.04589			0.183	0.065	0.011895
0.766	0.065	0.04979		0.685	0.065	0.044525			0.309	0.065	0.020085
0.828	0.065	0.05382		0.773	0.065	0.050245			0.343	0.065	0.022295
0.922	0.065	0.05993		0.84	0.065	0.0546			0.473	0.065	0.030745
0.996	0.065	0.06474		0.901	0.065	0.058565			0.575	0.065	0.037375
1.108	0.065	0.07202		1.079	0.065	0.070135			0.57	0.065	0.03705
1.259	0.065	0.081835		1.094	0.065	0.07111			0.634	0.065	0.04121
1.291	0.065	0.083915		1.023	0.065	0.066495			0.631	0.065	0.041015
1.298	0.065	0.08437		1.094	0.065	0.07111			0.62	0.065	0.0403
1.368	0.065	0.08892		1.062	0.065	0.06903			0.588	0.065	0.03822
1.43	0.065	0.09295		1.095	0.065	0.071175			0.555	0.065	0.036075
1.41	0.065	0.09165		1.097	0.065	0.071305			0.588	0.065	0.03822
1.306	0.065	0.08489		1.051	0.065	0.068315			0.559	0.065	0.036335
1.252	0.065	0.08138		1.013	0.065	0.065845			0.464	0.065	0.03016
1.172	0.065	0.07618		0.94	0.065	0.0611			0.403	0.065	0.026195
1.12	0.065	0.0728		0.865	0.065	0.056225			0.4	0.065	0.026
1.065	0.065	0.069225		0.769	0.065	0.049985			0.285	0.065	0.018525
0.909	0.065	0.059085		0.786	0.065	0.05109			0.186	0.065	0.01209
0.91	0.065	0.05915		0.755	0.065	0.049075			0.111	0.065	0.007215
0.832	0.065	0.05408		0.672	0.065	0.04368			0.025	0.065	0.001625
Normoxic Mito #2
Cristae Area (um^2)	Slice Thickness (um)	Cristae Volume (um^3)	Total Cristae Volume (um^3)	Connected Cristae Area (um^2)	Slice Thickness (um)	Connected Cristae Volume (um^3)	Total Connected Cristae Volume (um^3)	% Cristae Volume Connected (um^3)	Matrix Area (um^2)	Slice Thickness (um)	Matrix Volume (um^3)	Total Matrix Volume (um^3)	Total Mito Volume (um^3)	% Mito Volume Occupied by Cristae	% Mito Volume Occupied by Connected Cristae	% Mito Volume Occupied by Matrix
0.411	0.065	0.026715	1.04838	0.163	0.065	0.010595	0.961415	91.7044	0.05	0.065	0.00325	0.45643	1.50481	69.6687	63.8892	30.3313
0.178	0.065	0.01157		0.162	0.065	0.01053			0.128	0.065	0.00832
0.221	0.065	0.014365		0.2	0.065	0.013			0.166	0.065	0.01079
0.253	0.065	0.016445		0.298	0.065	0.01937			0.165	0.065	0.010725
0.35	0.065	0.02275		0.356	0.065	0.02314			0.191	0.065	0.012415
0.398	0.065	0.02587		0.382	0.065	0.02483			0.195	0.065	0.012675
0.447	0.065	0.029055		0.415	0.065	0.026975			0.221	0.065	0.014365
0.498	0.065	0.03237		0.476	0.065	0.03094			0.218	0.065	0.01417
0.532	0.065	0.03458		0.549	0.065	0.035685			0.255	0.065	0.016575
0.615	0.065	0.039975		0.579	0.065	0.037635			0.307	0.065	0.019955
0.645	0.065	0.041925		0.613	0.065	0.039845			0.336	0.065	0.02184
0.711	0.065	0.046215		0.683	0.065	0.044395			0.382	0.065	0.02483
0.763	0.065	0.049595		0.8	0.065	0.052			0.38	0.065	0.0247
0.892	0.065	0.05798		0.857	0.065	0.055705			0.362	0.065	0.02353
0.96	0.065	0.0624		0.944	0.065	0.06136			0.361	0.065	0.023465
1.029	0.065	0.066885		1.046	0.065	0.06799			0.326	0.065	0.02119
1.134	0.065	0.07371		0.951	0.065	0.061815			0.393	0.065	0.025545
1.061	0.065	0.068965		0.907	0.065	0.058955			0.469	0.065	0.030485
1.011	0.065	0.065715		0.984	0.065	0.06396			0.487	0.065	0.031655
1.082	0.065	0.07033		0.907	0.065	0.058955			0.471	0.065	0.030615
1.003	0.065	0.065195		0.882	0.065	0.05733			0.432	0.065	0.02808
0.973	0.065	0.063245		0.895	0.065	0.058175			0.394	0.065	0.02561
0.962	0.065	0.06253		0.742	0.065	0.04823			0.333	0.065	0.021645
0.808	0.065	0.05252		0.681	0.065	0.044265			0.266	0.065	0.01729
0.729	0.065	0.047385		0.491	0.065	0.031915			0.239	0.065	0.015535
0.549	0.065	0.035685		0.376	0.065	0.02444			0.215	0.065	0.013975
Normoxic Mito #3
Cristae Area (um^2)	Slice Thickness (um)	Cristae Volume (um^3)	Total Cristae Volume (um^3)	Connected Cristae Area (um^2)	Slice Thickness (um)	Connected Cristae Volume (um^3)	Total Connected Cristae Volume (um^3)	% Cristae Volume Connected (um^3)	Matrix Area (um^2)	Slice Thickness (um)	Matrix Volume (um^3)	Total Matrix Volume (um^3)	Total Mito Volume (um^3)	% Mito Volume Occupied by Cristae	% Mito Volume Occupied by Connected Cristae	% Mito Volume Occupied by Matrix
0.561	0.065	0.036465	1.75468	0.52	0.065	0.0338	1.56455	89.1647	0.05	0.065	0.00325	0.67145	2.42613	72.3242	64.4876	27.6758
0.773	0.065	0.050245		0.678	0.065	0.04407			0.206	0.065	0.01339
0.83	0.065	0.05395		0.755	0.065	0.049075			0.292	0.065	0.01898
0.998	0.065	0.06487		0.918	0.065	0.05967			0.404	0.065	0.02626
1.059	0.065	0.068835		0.952	0.065	0.06188			0.436	0.065	0.02834
1.188	0.065	0.07722		1.065	0.065	0.069225			0.543	0.065	0.035295
1.301	0.065	0.084565		1.2	0.065	0.078			0.516	0.065	0.03354
1.462	0.065	0.09503		1.343	0.065	0.087295			0.572	0.065	0.03718
1.442	0.065	0.09373		1.24	0.065	0.0806			0.474	0.065	0.03081
1.488	0.065	0.09672		1.286	0.065	0.08359			0.571	0.065	0.037115
1.525	0.065	0.099125		1.315	0.065	0.085475			0.589	0.065	0.038285
1.456	0.065	0.09464		1.319	0.065	0.085735			0.59	0.065	0.03835
1.431	0.065	0.093015		1.245	0.065	0.080925			0.613	0.065	0.039845
1.441	0.065	0.093665		1.286	0.065	0.08359			0.629	0.065	0.040885
1.426	0.065	0.09269		1.258	0.065	0.08177			0.624	0.065	0.04056
1.382	0.065	0.08983		1.228	0.065	0.07982			0.438	0.065	0.02847
1.393	0.065	0.090545		1.262	0.065	0.08203			0.387	0.065	0.025155
1.318	0.065	0.08567		1.194	0.065	0.07761			0.425	0.065	0.027625
1.192	0.065	0.07748		1.072	0.065	0.06968			0.418	0.065	0.02717
1.026	0.065	0.06669		0.908	0.065	0.05902			0.441	0.065	0.028665
0.918	0.065	0.05967		0.776	0.065	0.05044			0.393	0.065	0.025545
0.825	0.065	0.053625		0.732	0.065	0.04758			0.376	0.065	0.02444
0.56	0.065	0.0364		0.518	0.065	0.03367			0.343	0.065	0.022295
0.489	0.065	0.031785		0.43	0.065	0.02795			0.229	0.065	0.014885
0.396	0.065	0.02574		0.342	0.065	0.02223			0.169	0.065	0.010985
Normoxic Mito #4
Cristae Area (um^2)	Slice Thickness (um)	Cristae Volume (um^3)	Total Cristae Volume (um^3)	Connected Cristae Area (um^2)	Slice Thickness (um)	Connected Cristae Volume (um^3)	Total Connected Cristae Volume (um^3)	% Cristae Volume Connected (um^3)	Matrix Area (um^2)	Slice Thickness (um)	Matrix Volume (um^3)	Total Matrix Volume (um^3)	Total Mito Volume (um^3)	% Mito Volume Occupied by Cristae	% Mito Volume Occupied by Connected Cristae	% Mito Volume Occupied by Matrix
0.312	0.065	0.02028	1.13997	0.629	0.065	0.040885	0.874055	76.6735	0.435	0.065	0.028275	0.60944	1.74941	65.1631	49.9628	34.8369
0.763	0.065	0.049595		0.559	0.065	0.036335			0.534	0.065	0.03471
0.79	0.065	0.05135		0.561	0.065	0.036465			0.507	0.065	0.032955
0.806	0.065	0.05239		0.568	0.065	0.03692			0.589	0.065	0.038285
0.866	0.065	0.05629		0.691	0.065	0.044915			0.638	0.065	0.04147
0.884	0.065	0.05746		0.703	0.065	0.045695			0.618	0.065	0.04017
0.987	0.065	0.064155		0.82	0.065	0.0533			0.536	0.065	0.03484
1.107	0.065	0.071955		0.858	0.065	0.05577			0.537	0.065	0.034905
1.163	0.065	0.075595		0.841	0.065	0.054665			0.575	0.065	0.037375
1.092	0.065	0.07098		0.82	0.065	0.0533			0.555	0.065	0.036075
1.084	0.065	0.07046		0.889	0.065	0.057785			0.515	0.065	0.033475
1.133	0.065	0.073645		0.795	0.065	0.051675			0.493	0.065	0.032045
1.073	0.065	0.069745		0.758	0.065	0.04927			0.502	0.065	0.03263
0.939	0.065	0.061035		0.721	0.065	0.046865			0.51	0.065	0.03315
0.912	0.065	0.05928		0.631	0.065	0.041015			0.495	0.065	0.032175
0.81	0.065	0.05265		0.636	0.065	0.04134			0.385	0.065	0.025025
0.802	0.065	0.05213		0.521	0.065	0.033865			0.375	0.065	0.024375
0.645	0.065	0.041925		0.482	0.065	0.03133			0.312	0.065	0.02028
0.571	0.065	0.037115		0.397	0.065	0.025805			0.167	0.065	0.010855
0.466	0.065	0.03029		0.284	0.065	0.01846			0.038	0.065	0.00247
0.333	0.065	0.021645		0.283	0.065	0.018395			0.06	0.065	0.0039
Normoxic Mito #5
Cristae Area (um^2)	Slice Thickness (um)	Cristae Volume (um^3)	Total Cristae Volume (um^3)	Connected Cristae Area (um^2)	Slice Thickness (um)	Connected Cristae Volume (um^3)	Total Connected Cristae Volume (um^3)	% Cristae Volume Connected (um^3)	Matrix Area (um^2)	Slice Thickness (um)	Matrix Volume (um^3)	Total Matrix Volume (um^3)	Total Mito Volume (um^3)	% Mito Volume Occupied by Cristae	% Mito Volume Occupied by Connected Cristae	% Mito Volume Occupied by Matrix
0.32	0.065	0.0208	1.67031	0.312	0.065	0.02028	1.59159	95.2874	0.13	0.065	0.00845	0.967265	2.63757	63.3274	60.343	36.6726
0.442	0.065	0.02873		0.404	0.065	0.02626			0.263	0.065	0.017095
0.628	0.065	0.04082		0.56	0.065	0.0364			0.33	0.065	0.02145
0.723	0.065	0.046995		0.687	0.065	0.044655			0.44	0.065	0.0286
0.876	0.065	0.05694		0.82	0.065	0.0533			0.582	0.065	0.03783
1.087	0.065	0.070655		1.041	0.065	0.067665			0.626	0.065	0.04069
1.194	0.065	0.07761		1.135	0.065	0.073775			0.732	0.065	0.04758
1.283	0.065	0.083395		1.145	0.065	0.074425			0.835	0.065	0.054275
1.409	0.065	0.091585		1.348	0.065	0.08762			0.872	0.065	0.05668
1.512	0.065	0.09828		1.466	0.065	0.09529			0.851	0.065	0.055315
1.58	0.065	0.1027		1.506	0.065	0.09789			0.84	0.065	0.0546
1.651	0.065	0.107315		1.609	0.065	0.104585			0.842	0.065	0.05473
1.616	0.065	0.10504		1.576	0.065	0.10244			0.855	0.065	0.055575
1.499	0.065	0.097435		1.452	0.065	0.09438			0.882	0.065	0.05733
1.547	0.065	0.100555		1.49	0.065	0.09685			0.91	0.065	0.05915
1.463	0.065	0.095095		1.399	0.065	0.090935			0.881	0.065	0.057265
1.43	0.065	0.09295		1.379	0.065	0.089635			0.791	0.065	0.051415
1.269	0.065	0.082485		1.215	0.065	0.078975			0.773	0.065	0.050245
1.133	0.065	0.073645		1.086	0.065	0.07059			0.786	0.065	0.05109
1.073	0.065	0.069745		1.008	0.065	0.06552			0.641	0.065	0.041665
0.841	0.065	0.054665		0.775	0.065	0.050375			0.53	0.065	0.03445
0.651	0.065	0.042315		0.613	0.065	0.039845			0.355	0.065	0.023075
0.47	0.065	0.03055		0.46	0.065	0.0299			0.134	0.065	0.00871
Normoxic Mito #6
Cristae Area (um^2)	Slice Thickness (um)	Cristae Volume (um^3)	Total Cristae Volume (um^3)	Connected Cristae Area (um^2)	Slice Thickness (um)	Connected Cristae Volume (um^3)	Total Connected Cristae Volume (um^3)	% Cristae Volume Connected (um^3)	Matrix Area (um^2)	Slice Thickness (um)	Matrix Volume (um^3)	Total Matrix Volume (um^3)	Total Mito Volume (um^3)	% Mito Volume Occupied by Cristae	% Mito Volume Occupied by Connected Cristae	% Mito Volume Occupied by Matrix
0.254	0.065	0.01651	1.14816	0.289	0.065	0.018785	1.07699	93.801	0.052	0.065	0.00338	0.716235	1.8644	61.5835	57.7659	38.4165
0.498	0.065	0.03237		0.248	0.065	0.01612			0.288	0.065	0.01872
0.551	0.065	0.035815		0.474	0.065	0.03081			0.35	0.065	0.02275
0.685	0.065	0.044525		0.522	0.065	0.03393			0.481	0.065	0.031265
0.766	0.065	0.04979		0.603	0.065	0.039195			0.552	0.065	0.03588
0.89	0.065	0.05785		0.704	0.065	0.04576			0.592	0.065	0.03848
0.966	0.065	0.06279		0.812	0.065	0.05278			0.567	0.065	0.036855
1.106	0.065	0.07189		0.922	0.065	0.05993			0.593	0.065	0.038545
1.087	0.065	0.070655		1.051	0.065	0.068315			0.661	0.065	0.042965
1.111	0.065	0.072215		1.024	0.065	0.06656			0.595	0.065	0.038675
1.152	0.065	0.07488		1.058	0.065	0.06877			0.636	0.065	0.04134
1.206	0.065	0.07839		1.09	0.065	0.07085			0.637	0.065	0.041405
1.135	0.065	0.073775		1.149	0.065	0.074685			0.648	0.065	0.04212
1.163	0.065	0.075595		1.092	0.065	0.07098			0.649	0.065	0.042185
1.055	0.065	0.068575		1.113	0.065	0.072345			0.66	0.065	0.0429
0.987	0.065	0.064155		1.016	0.065	0.06604			0.635	0.065	0.041275
0.846	0.065	0.05499		0.959	0.065	0.062335			0.646	0.065	0.04199
0.749	0.065	0.048685		0.789	0.065	0.051285			0.595	0.065	0.038675
0.623	0.065	0.040495		0.725	0.065	0.047125			0.501	0.065	0.032565
0.478	0.065	0.03107		0.557	0.065	0.036205			0.431	0.065	0.028015
0.356	0.065	0.02314		0.372	0.065	0.02418			0.25	0.065	0.01625
Normoxic Mito #7
Cristae Area (um^2)	Slice Thickness (um)	Cristae Volume (um^3)	Total Cristae Volume (um^3)	Connected Cristae Area (um^2)	Slice Thickness (um)	Connected Cristae Volume (um^3)	Total Connected Cristae Volume (um^3)	% Cristae Volume Connected (um^3)	Matrix Area (um^2)	Slice Thickness (um)	Matrix Volume (um^3)	Total Matrix Volume (um^3)	Total Mito Volume (um^3)	% Mito Volume Occupied by Cristae	% Mito Volume Occupied by Connected Cristae	% Mito Volume Occupied by Matrix
0.409	0.065	0.026585	2.08936	0.388	0.065	0.02522	1.99713	95.5855	0.154	0.065	0.01001	0.986245	3.07561	67.9333	64.9344	32.0667
0.609	0.065	0.039585		0.59	0.065	0.03835			0.19	0.065	0.01235
0.762	0.065	0.04953		0.704	0.065	0.04576			0.295	0.065	0.019175
0.876	0.065	0.05694		0.84	0.065	0.0546			0.373	0.065	0.024245
1.07	0.065	0.06955		1.022	0.065	0.06643			0.479	0.065	0.031135
1.201	0.065	0.078065		1.151	0.065	0.074815			0.551	0.065	0.035815
1.245	0.065	0.080925		1.195	0.065	0.077675			0.698	0.065	0.04537
1.352	0.065	0.08788		1.294	0.065	0.08411			0.743	0.065	0.048295
1.399	0.065	0.090935		1.292	0.065	0.08398			0.8	0.065	0.052
1.408	0.065	0.09152		1.317	0.065	0.085605			0.864	0.065	0.05616
1.565	0.065	0.101725		1.472	0.065	0.09568			0.869	0.065	0.056485
1.58	0.065	0.1027		1.512	0.065	0.09828			0.803	0.065	0.052195
1.589	0.065	0.103285		1.506	0.065	0.09789			0.88	0.065	0.0572
1.54	0.065	0.1001		1.471	0.065	0.095615			0.831	0.065	0.054015
1.583	0.065	0.102895		1.488	0.065	0.09672			0.922	0.065	0.05993
1.613	0.065	0.104845		1.534	0.065	0.09971			0.854	0.065	0.05551
1.601	0.065	0.104065		1.543	0.065	0.100295			0.687	0.065	0.044655
1.615	0.065	0.104975		1.564	0.065	0.10166			0.727	0.065	0.047255
1.607	0.065	0.104455		1.543	0.065	0.100295			0.679	0.065	0.044135
1.444	0.065	0.09386		1.396	0.065	0.09074			0.649	0.065	0.042185
1.386	0.065	0.09009		1.351	0.065	0.087815			0.575	0.065	0.037375
1.258	0.065	0.08177		1.216	0.065	0.07904			0.501	0.065	0.032565
1.105	0.065	0.071825		1.064	0.065	0.06916			0.383	0.065	0.024895
0.959	0.065	0.062335		0.934	0.065	0.06071			0.332	0.065	0.02158
0.766	0.065	0.04979		0.747	0.065	0.048555			0.238	0.065	0.01547
0.602	0.065	0.03913		0.591	0.065	0.038415			0.096	0.065	0.00624
Normoxic Mito #8
Cristae Area (um^2)	Slice Thickness (um)	Cristae Volume (um^3)	Total Cristae Volume (um^3)	Connected Cristae Area (um^2)	Slice Thickness (um)	Connected Cristae Volume (um^3)	Total Connected Cristae Volume (um^3)	% Cristae Volume Connected (um^3)	Matrix Area (um^2)	Slice Thickness (um)	Matrix Volume (um^3)	Total Matrix Volume (um^3)	Total Mito Volume (um^3)	% Mito Volume Occupied by Cristae	% Mito Volume Occupied by Connected Cristae	% Mito Volume Occupied by Matrix
0.451	0.065	0.029315	1.58723	0.554	0.065	0.03601	1.45814	91.867	0.079	0.065	0.005135	0.972205	2.55944	62.0149	56.9713	37.9851
0.548	0.065	0.03562		0.86	0.065	0.0559			0.252	0.065	0.01638
0.651	0.065	0.042315		1.072	0.065	0.06968			0.346	0.065	0.02249
0.759	0.065	0.049335		1.118	0.065	0.07267			0.448	0.065	0.02912
0.869	0.065	0.056485		1.202	0.065	0.07813			0.57	0.065	0.03705
1.035	0.065	0.067275		1.301	0.065	0.084565			0.682	0.065	0.04433
1.068	0.065	0.06942		1.299	0.065	0.084435			0.842	0.065	0.05473
1.181	0.065	0.076765		1.389	0.065	0.090285			0.893	0.065	0.058045
1.334	0.065	0.08671		1.472	0.065	0.09568			0.902	0.065	0.05863
1.41	0.065	0.09165		1.391	0.065	0.090415			0.952	0.065	0.06188
1.4	0.065	0.091		1.274	0.065	0.08281			0.972	0.065	0.06318
1.435	0.065	0.093275		1.276	0.065	0.08294			1.061	0.065	0.068965
1.472	0.065	0.09568		1.268	0.065	0.08242			1.124	0.065	0.07306
1.549	0.065	0.100685		1.227	0.065	0.079755			1.028	0.065	0.06682
1.445	0.065	0.093925		1.013	0.065	0.065845			0.968	0.065	0.06292
1.448	0.065	0.09412		0.777	0.065	0.050505			0.944	0.065	0.06136
1.355	0.065	0.088075		0.94	0.065	0.0611			0.863	0.065	0.056095
1.259	0.065	0.081835		0.788	0.065	0.05122			0.808	0.065	0.05252
1.185	0.065	0.077025		0.699	0.065	0.045435			0.586	0.065	0.03809
1.115	0.065	0.072475		0.565	0.065	0.036725			0.392	0.065	0.02548
0.883	0.065	0.057395		0.511	0.065	0.033215			0.186	0.065	0.01209
0.567	0.065	0.036855		0.437	0.065	0.028405			0.059	0.065	0.003835
Normoxic Mito #9
Cristae Area (um^2)	Slice Thickness (um)	Cristae Volume (um^3)	Total Cristae Volume (um^3)	Connected Cristae Area (um^2)	Slice Thickness (um)	Connected Cristae Volume (um^3)	Total Connected Cristae Volume (um^3)	% Cristae Volume Connected (um^3)	Matrix Area (um^2)	Slice Thickness (um)	Matrix Volume (um^3)	Total Matrix Volume (um^3)	Total Mito Volume (um^3)	% Mito Volume Occupied by Cristae	% Mito Volume Occupied by Connected Cristae	% Mito Volume Occupied by Matrix
0.667	0.065	0.043355	2.16352	0.647	0.065	0.042055	1.89098	87.4027	0.206	0.065	0.01339	1.54401	3.70753	58.3548	51.0037	41.6452
0.868	0.065	0.05642		0.828	0.065	0.05382			0.385	0.065	0.025025
1.037	0.065	0.067405		0.986	0.065	0.06409			0.524	0.065	0.03406
1.265	0.065	0.082225		1.116	0.065	0.07254			0.695	0.065	0.045175
1.401	0.065	0.091065		1.326	0.065	0.08619			0.767	0.065	0.049855
1.474	0.065	0.09581		1.351	0.065	0.087815			0.964	0.065	0.06266
1.542	0.065	0.10023		1.418	0.065	0.09217			1.023	0.065	0.066495
1.681	0.065	0.109265		1.559	0.065	0.101335			1.124	0.065	0.07306
1.74	0.065	0.1131		1.576	0.065	0.10244			1.211	0.065	0.078715
1.659	0.065	0.107835		1.419	0.065	0.092235			1.26	0.065	0.0819
1.677	0.065	0.109005		1.39	0.065	0.09035			1.301	0.065	0.084565
1.755	0.065	0.114075		1.579	0.065	0.102635			1.272	0.065	0.08268
1.705	0.065	0.110825		1.481	0.065	0.096265			1.335	0.065	0.086775
1.646	0.065	0.10699		1.319	0.065	0.085735			1.383	0.065	0.089895
1.556	0.065	0.10114		1.23	0.065	0.07995			1.374	0.065	0.08931
1.441	0.065	0.093665		1.252	0.065	0.08138			1.306	0.065	0.08489
1.435	0.065	0.093275		1.133	0.065	0.073645			1.169	0.065	0.075985
1.403	0.065	0.091195		1.17	0.065	0.07605			1.121	0.065	0.072865
1.353	0.065	0.087945		1.111	0.065	0.072215			1.104	0.065	0.07176
1.292	0.065	0.08398		1.128	0.065	0.07332			1.028	0.065	0.06682
1.244	0.065	0.08086		1.11	0.065	0.07215			0.864	0.065	0.05616
1.161	0.065	0.075465		1.062	0.065	0.06903			0.729	0.065	0.047385
0.898	0.065	0.05837		0.769	0.065	0.049985			0.687	0.065	0.044655
0.767	0.065	0.049855		0.591	0.065	0.038415			0.563	0.065	0.036595
0.618	0.065	0.04017		0.541	0.065	0.035165			0.359	0.065	0.023335
Normoxic Mito #10
Cristae Area (um^2)	Slice Thickness (um)	Cristae Volume (um^3)	Total Cristae Volume (um^3)	Connected Cristae Area (um^2)	Slice Thickness (um)	Connected Cristae Volume (um^3)	Total Connected Cristae Volume (um^3)	% Cristae Volume Connected (um^3)	Matrix Area (um^2)	Slice Thickness (um)	Matrix Volume (um^3)	Total Matrix Volume (um^3)	Total Mito Volume (um^3)	% Mito Volume Occupied by Cristae	% Mito Volume Occupied by Connected Cristae	% Mito Volume Occupied by Matrix
0.345	0.065	0.022425	1.73193	0.662	0.065	0.04303	1.59841	92.2912	0.169	0.065	0.010985	1.13555	2.86748	60.399	55.7429	39.601
0.46	0.065	0.0299		0.89	0.065	0.05785			0.333	0.065	0.021645
0.533	0.065	0.034645		0.977	0.065	0.063505			0.454	0.065	0.02951
0.658	0.065	0.04277		1.127	0.065	0.073255			0.506	0.065	0.03289
0.741	0.065	0.048165		1.22	0.065	0.0793			0.604	0.065	0.03926
0.836	0.065	0.05434		1.248	0.065	0.08112			0.723	0.065	0.046995
0.947	0.065	0.061555		1.342	0.065	0.08723			0.752	0.065	0.04888
0.996	0.065	0.06474		1.311	0.065	0.085215			0.884	0.065	0.05746
1.092	0.065	0.07098		1.372	0.065	0.08918			0.858	0.065	0.05577
1.139	0.065	0.074035		1.297	0.065	0.084305			0.95	0.065	0.06175
1.345	0.065	0.087425		1.3	0.065	0.0845			0.961	0.065	0.062465
1.335	0.065	0.086775		1.338	0.065	0.08697			0.946	0.065	0.06149
1.453	0.065	0.094445		1.372	0.065	0.08918			0.856	0.065	0.05564
1.431	0.065	0.093015		1.209	0.065	0.078585			0.904	0.065	0.05876
1.43	0.065	0.09295		1.23	0.065	0.07995			0.91	0.065	0.05915
1.388	0.065	0.09022		1.011	0.065	0.065715			0.953	0.065	0.061945
1.422	0.065	0.09243		0.888	0.065	0.05772			0.908	0.065	0.05902
1.376	0.065	0.08944		0.877	0.065	0.057005			0.882	0.065	0.05733
1.392	0.065	0.09048		0.85	0.065	0.05525			0.777	0.065	0.050505
1.312	0.065	0.08528		0.721	0.065	0.046865			0.74	0.065	0.0481
1.258	0.065	0.08177		0.614	0.065	0.03991			0.665	0.065	0.043225
1.156	0.065	0.07514		0.568	0.065	0.03692			0.598	0.065	0.03887
1.01	0.065	0.06565		0.447	0.065	0.029055			0.51	0.065	0.03315
0.914	0.065	0.05941		0.41	0.065	0.02665			0.389	0.065	0.025285
0.676	0.065	0.04394		0.31	0.065	0.02015			0.238	0.065	0.01547

## Sheet: F5A
Normoxic	I/R + Saline	I/R + Elam
19.92	16.56	13.05
19.27	11.08	12.35
17.65	14.09	15.57
15.62	14.44	10.4

## Sheet: F5B
Normoxic	I/R + Saline	I/R + Elam
17.16	13.42	8.53
14.86	7.13	8.03
14.66	9.6	11.23
10.38	10.82	8.25

[truncated: 5 more sheets: F5D, F5E, SF1 - Tamra Colocalization , SF2 - Supercomplex , SF10 - Elam Vesicle Aggregation]
